# Supplementary material for: Immunovirological and environmental screening reveals actionable risk factors for fatal COVID-19 during post-vaccination nursing home outbreaks
Source: Nat Aging. 2023 May 22;3(6):722–33. doi: 10.1038/s43587-023-00421-1 (PMC10275758; doi:10.1038/s43587-023-00421-1)
Supplement: Supplementary file 4 — Supplementary Data [file 43587_2023_421_MOESM4_ESM.xlsx]

## Sheet: RawData_NS_IMM
Gene RLF			NS_IMMUNOLOGY_V2_C2328	NS_IMMUNOLOGY_V2_C2328	NS_IMMUNOLOGY_V2_C2328	NS_IMMUNOLOGY_V2_C2328	NS_IMMUNOLOGY_V2_C2328	NS_IMMUNOLOGY_V2_C2328	NS_IMMUNOLOGY_V2_C2328	NS_IMMUNOLOGY_V2_C2328	NS_IMMUNOLOGY_V2_C2328	NS_IMMUNOLOGY_V2_C2328	NS_IMMUNOLOGY_V2_C2328	NS_IMMUNOLOGY_V2_C2328	NS_IMMUNOLOGY_V2_C2328	NS_IMMUNOLOGY_V2_C2328	NS_IMMUNOLOGY_V2_C2328	NS_IMMUNOLOGY_V2_C2328	NS_IMMUNOLOGY_V2_C2328	NS_IMMUNOLOGY_V2_C2328	NS_IMMUNOLOGY_V2_C2328	NS_IMMUNOLOGY_V2_C2328	NS_IMMUNOLOGY_V2_C2328	NS_IMMUNOLOGY_V2_C2328	NS_IMMUNOLOGY_V2_C2328	NS_IMMUNOLOGY_V2_C2328	NS_IMMUNOLOGY_V2_C2328	NS_IMMUNOLOGY_V2_C2328	NS_IMMUNOLOGY_V2_C2328	NS_IMMUNOLOGY_V2_C2328	NS_IMMUNOLOGY_V2_C2328	NS_IMMUNOLOGY_V2_C2328	NS_IMMUNOLOGY_V2_C2328	NS_IMMUNOLOGY_V2_C2328	NS_IMMUNOLOGY_V2_C2328	NS_IMMUNOLOGY_V2_C2328	NS_IMMUNOLOGY_V2_C2328	NS_IMMUNOLOGY_V2_C2328	NS_IMMUNOLOGY_V2_C2328	NS_IMMUNOLOGY_V2_C2328	NS_IMMUNOLOGY_V2_C2328	NS_IMMUNOLOGY_V2_C2328	NS_IMMUNOLOGY_V2_C2328	NS_IMMUNOLOGY_V2_C2328	NS_IMMUNOLOGY_V2_C2328	NS_IMMUNOLOGY_V2_C2328	NS_IMMUNOLOGY_V2_C2328	NS_IMMUNOLOGY_V2_C2328	NS_IMMUNOLOGY_V2_C2328
Positive	POS_A	ERCC_00117.1	90525	101441	71919	79841	97891	91271	68863	92168	80655	90692	97745	126401	98193	124575	35263	126435	94721	84330	78968	95783	100123	86632	26923	20867	14293	14233	22572	27928	23381	31061	12298	8824	31633	35087	76074	60909	88078	64079	36172	48760	65130	19139	26405	49856	19034	58070	37152
Positive	POS_B	ERCC_00112.1	21504	24572	17742	19825	23975	22485	16742	22266	19872	22302	23752	30536	21787	29673	8710	30177	22745	20241	19079	23179	24959	20971	7021	5462	3751	3860	5908	7284	6299	8215	3292	2316	8198	8787	17955	14525	20923	15362	8800	11869	15539	4709	6474	12248	4551	14243	9085
Positive	POS_C	ERCC_00002.1	5291	6087	4228	4839	5783	5478	4066	5503	4634	5279	5563	7140	4472	7057	2134	7179	5492	4928	4659	5677	5354	5090	1630	1250	916	926	1429	1730	1447	1949	748	532	1950	2178	4434	3725	5158	3858	2164	3059	3980	1242	1711	3106	1174	3545	2224
Positive	POS_D	ERCC_00092.1	1364	1565	1147	1268	1471	1439	1092	1478	1235	1493	1501	1975	1453	1882	595	1756	1424	1337	1270	1515	1444	1338	439	377	205	230	357	473	391	546	209	154	540	511	1191	931	1443	1016	558	798	955	325	477	757	290	935	604
Positive	POS_E	ERCC_00035.1	295	364	241	262	317	275	242	292	274	285	315	390	352	432	135	395	321	301	269	305	390	289	75	48	34	41	65	61	61	90	32	22	76	101	230	195	251	193	105	172	203	63	85	158	70	171	133
Positive	POS_F	ERCC_00034.1	107	96	91	86	129	115	72	118	97	125	122	150	104	153	50	166	116	98	110	121	126	116	41	27	19	18	28	43	33	33	9	11	34	51	93	71	94	90	65	57	75	27	40	73	36	84	53
Negative	NEG_A	ERCC_00096.1	17	19	19	15	14	20	38	20	28	14	20	34	27	40	39	27	29	25	35	32	59	31	8	19	2	4	11	3	1	5	1	2	4	6	12	30	22	27	38	24	29	17	31	28	31	34	38
Negative	NEG_B	ERCC_00041.1	16	15	12	12	19	19	16	16	14	19	21	17	17	18	19	20	21	22	11	22	37	28	3	3	2	5	16	1	3	3	1	3	4	3	10	14	21	18	17	13	14	10	15	8	15	16	15
Negative	NEG_C	ERCC_00019.1	86	69	51	73	74	64	65	72	64	68	67	90	118	153	37	179	128	91	96	121	124	117	15	10	6	2	9	14	18	12	13	7	18	13	86	70	85	48	23	59	71	21	26	45	26	75	33
Negative	NEG_D	ERCC_00076.1	11	11	7	8	15	14	15	14	15	10	14	16	16	22	20	16	8	10	19	17	35	14	2	9	1	1	12	3	4	3	1	4	1	5	7	18	17	11	10	11	10	5	11	10	13	17	20
Negative	NEG_E	ERCC_00098.1	14	22	18	16	17	18	22	16	33	24	19	29	12	26	20	27	23	22	29	28	37	30	1	5	1	3	10	5	5	5	1	1	10	9	9	16	21	17	24	24	14	8	22	15	22	22	21
Negative	NEG_F	ERCC_00126.1	27	24	24	29	28	22	25	21	29	22	23	24	10	23	16	21	30	23	26	21	40	31	8	10	3	2	17	3	11	6	2	2	4	8	17	20	25	17	16	16	13	15	17	5	25	27	9
Negative	NEG_G	ERCC_00144.1	12	19	10	21	16	11	15	16	16	18	14	15	7	11	17	22	18	18	19	30	49	14	5	4	2	1	6	2	3	4	1	1	2	6	23	13	14	10	6	10	15	5	7	13	15	13	11
Negative	NEG_H	ERCC_00154.1	30	30	24	18	22	31	30	22	30	25	28	34	24	29	16	21	35	16	26	43	46	36	5	9	1	3	13	3	7	7	4	1	4	13	17	21	22	28	18	23	19	9	21	20	10	31	26
Endogenous	ABCB1	NM_000927.3	307	267	38	108	32	164	64	273	73	18	69	31	63	41	231	25	76	95	117	32	58	58	7	124	1	34	19	22	11	13	6	1	16	8	77	373	35	92	38	73	15	29	236	432	175	133	213
Endogenous	ABL1	NM_005157.3	215	210	1222	84	207	132	502	254	944	140	44	319	373	379	1640	61	531	245	257	470	248	1189	43	514	12	157	838	9	75	168	11	123	26	46	79	925	32	1131	1378	1307	84	1234	1023	670	1121	363	1288
Endogenous	ADA	NM_000022.2	316	218	33	75	41	153	55	263	95	34	80	64	70	60	376	32	71	631	798	56	89	64	23	288	5	31	48	35	8	11	8	5	10	16	87	365	42	54	159	57	34	34	751	408	394	334	174
Endogenous	AHR	NM_001621.3	289	265	4006	105	1113	172	2173	283	5039	484	146	1476	3253	4419	8452	33	2656	1887	2430	2402	1271	5037	234	3798	43	708	5181	23	407	813	88	546	100	192	90	3989	37	4599	7386	9859	370	5443	6237	2961	5753	4622	9666
Endogenous	AICDA	NM_020661.1	19	21	16	26	13	30	17	16	25	26	29	31	54	43	49	35	30	49	37	39	82	22	3	14	2	3	8	6	2	3	3	2	6	5	21	40	31	13	10	16	22	13	11	35	18	20	21
Endogenous	AIRE	NM_000383.2	224	218	31	88	31	135	28	221	29	21	43	35	83	88	51	64	58	63	86	71	108	63	5	10	4	10	9	10	6	13	2	2	13	8	85	154	52	65	22	34	37	21	42	241	23	48	37
Endogenous	APP	NM_000484.3	31	15	8310	9	1463	16	2949	8	8451	1009	85	3028	3213	3749	10203	40	7364	1068	1275	3433	2201	13394	173	2209	46	791	8634	7	451	1097	85	880	101	162	22	4374	16	15062	12879	12554	482	16448	4952	3139	3049	1163	11324
Endogenous	ARG1	NM_000045.2	345	279	28	112	27	163	31	298	20	15	89	22	28	35	72	13	103	61	78	26	40	39	5	19	1	29	13	12	4	3	8	5	7	12	88	461	37	25	34	30	19	35	123	380	54	44	123
Endogenous	ARG2	NM_001172.3	133	106	136	37	52	69	84	137	94	26	47	94	105	196	290	17	547	149	161	97	72	165	9	115	1	20	283	6	44	46	4	19	11	13	43	290	17	378	357	546	113	304	253	261	255	175	423
Endogenous	ARHGDIB	NM_001175.4	304	233	1565	98	810	146	2175	270	2161	162	819	777	1462	875	4111	67	787	759	1543	1079	519	1519	90	1863	62	132	664	20	207	187	144	263	86	93	94	2087	48	594	1034	1537	70	1065	2007	3086	3192	1229	3894
Endogenous	ATG10	NM_001131028.1	258	207	573	79	76	134	200	247	568	69	68	127	163	157	696	22	273	117	120	160	130	554	12	201	4	94	281	14	37	72	8	52	10	15	59	426	27	528	702	615	26	415	386	464	378	113	473
Endogenous	ATG12	NM_004707.2	224	158	147	79	73	104	102	122	95	28	53	50	57	106	198	27	171	90	125	95	62	195	7	62	4	28	92	14	20	24	8	14	7	18	53	380	18	119	129	249	21	147	194	343	121	97	222
Endogenous	ATG16L1	NM_198890.2	299	196	946	82	193	143	445	250	1071	134	74	304	241	340	1734	19	390	241	338	461	228	947	28	468	8	119	659	9	54	129	23	91	20	27	79	921	26	721	1280	1208	50	1131	933	851	947	298	1089
Endogenous	ATG5	NM_004849.2	259	252	1829	111	248	158	856	266	1802	201	113	452	460	585	2823	34	792	379	607	648	340	1592	45	830	16	227	1284	17	115	223	38	176	36	59	86	1508	39	1335	2160	2196	88	2285	1714	1257	1555	663	1901
Endogenous	ATG7	NM_001136031.2	247	268	1152	94	422	125	615	243	1007	145	145	398	528	751	1729	24	791	558	697	502	323	1386	27	778	26	154	666	9	114	194	34	142	33	77	59	981	28	1310	1255	1788	42	930	1658	1534	872	859	2138
Endogenous	ATM	NM_000051.3	119	143	48	55	48	78	51	138	82	35	46	52	42	45	96	47	65	49	65	66	94	65	7	41	3	9	42	7	10	16	6	7	8	12	63	96	26	98	57	66	24	55	61	86	45	56	116
Endogenous	B2M	NM_004048.2	304	283	77858	113	22143	171	72092	254	117695	13924	7323	26030	66527	39007	232554	437	34503	54589	69895	55053	23390	69590	5321	68591	1775	11496	90498	61	12453	10071	3831	9019	1833	3725	289	103110	41	72820	191320	156367	2419	115651	148195	139328	160914	89815	129929
Endogenous	B3GAT1	NM_018644.3	125	129	14	30	7	67	10	125	10	13	17	7	5	24	16	10	20	21	20	15	31	10	3	11	1	3	4	8	3	2	1	1	2	4	28	63	9	17	13	10	10	13	20	118	10	21	19
Endogenous	BATF	NM_006399.3	94	71	96	23	100	56	167	89	108	18	28	56	124	186	260	11	155	231	274	72	67	89	16	293	6	20	82	10	21	19	8	25	14	17	29	367	19	50	182	214	21	72	519	361	398	412	484
Endogenous	BATF3	NM_018664.2	305	275	55	98	54	169	83	320	99	32	67	52	146	256	135	69	138	166	185	91	173	88	12	77	3	31	98	14	14	10	7	4	12	12	103	328	44	114	184	170	29	60	242	306	164	418	139
Endogenous	BAX	NM_138761.3	298	293	1744	90	366	160	850	303	1514	196	95	507	414	735	2900	20	1057	1171	1857	663	360	1578	65	1017	9	184	961	8	107	187	22	172	32	62	76	1277	20	1194	1854	2047	68	1712	2776	1319	2058	865	2008
Endogenous	BCAP31	NM_005745.7	95	132	6595	50	1130	87	2805	125	5742	777	133	1718	2571	2138	8361	89	4232	1686	1402	2282	1347	6916	172	2406	74	682	4453	8	408	768	83	702	85	173	62	5106	55	5498	8201	6395	275	8505	4395	3920	4890	1387	6346
Endogenous	BCL10	NM_003921.2	415	356	2392	142	670	197	1250	373	2443	291	308	851	1883	2018	3787	71	1495	1723	2340	1160	622	2654	123	1860	40	352	2301	18	261	347	80	276	107	162	117	2460	50	2427	3846	5735	161	3077	4984	2668	3157	3508	4797
Endogenous	BCL2	NM_000657.2	225	216	198	67	90	106	139	189	363	50	36	119	382	185	552	28	365	612	556	157	114	303	12	357	5	84	296	8	29	74	4	24	11	16	56	271	24	744	705	547	41	504	972	449	395	540	607
Endogenous	BCL2L11	NM_138621.4	91	93	759	31	185	65	340	109	625	105	43	201	136	519	919	30	763	322	286	355	159	742	24	278	9	74	382	1	70	93	11	68	24	32	34	621	16	567	703	1270	55	559	635	472	493	309	862
Endogenous	BCL3	NM_005178.2	216	214	968	56	1030	101	1525	239	799	133	767	511	1663	3355	2316	32	2255	1898	2283	543	615	1087	129	1166	36	107	1495	2	145	114	178	176	64	110	66	3527	22	1231	2032	3105	227	1230	2950	4894	2304	2616	6176
Endogenous	BCL6	NM_001706.2	19	20	3006	12	1364	8	1707	7	3073	343	657	1271	2072	3969	5589	18	3743	1996	1954	1536	715	3939	90	2226	61	373	2736	4	315	508	173	430	121	174	17	4255	10	4427	5541	7286	221	4086	3844	5154	1996	2064	9481
Endogenous	BID	NM_001196.2	285	251	82	110	55	166	70	283	90	47	109	68	157	69	160	49	109	80	153	67	99	96	8	55	1	18	34	22	12	8	11	11	10	17	83	350	42	74	66	86	23	67	138	444	56	66	142
Endogenous	BLNK	NM_013314.2	40	45	319	32	173	36	200	41	434	90	56	258	142	234	544	43	356	254	357	241	187	530	28	251	8	56	386	9	50	64	9	43	45	36	27	142	31	936	633	754	38	784	748	220	450	375	702
Endogenous	BST1	NM_004334.2	225	227	406	72	136	146	343	244	265	33	185	174	288	252	327	12	268	194	397	292	121	654	16	193	5	31	139	7	42	94	24	41	12	17	57	657	25	270	202	395	24	243	459	983	170	159	1230
Endogenous	BST2	NM_004335.2	138	121	825	31	146	81	442	166	1588	85	20	197	611	1222	4511	53	2690	1550	2956	2503	388	3292	147	1863	8	111	4566	9	87	119	20	69	13	22	47	854	16	5225	11822	11171	63	7262	7909	2622	5868	3328	1577
Endogenous	BTK	NM_000061.1	130	210	33	53	48	150	68	281	71	18	40	27	74	46	279	13	58	199	369	35	68	61	15	143	4	18	20	12	11	12	7	7	11	10	72	167	19	54	65	82	10	16	373	464	172	181	194
Endogenous	BTLA	NM_181780.2	297	298	53	94	69	179	72	339	82	48	100	66	68	60	174	63	109	121	131	79	111	83	23	73	5	24	17	14	16	16	8	5	18	23	84	276	60	57	46	87	37	21	163	327	134	76	154
Endogenous	C14orf166	NM_016039.2	741	592	7074	253	885	407	2687	698	6208	745	223	1536	2032	1536	9090	80	3014	1006	1386	2444	1295	6461	149	2258	55	635	4331	41	362	715	90	687	86	135	198	5014	62	4466	7567	6780	319	7741	4208	3420	4718	1614	4463
Endogenous	C1QA	NM_015991.2	252	267	127	79	49	152	133	290	360	44	54	83	646	76	3665	57	100	842	569	106	125	164	81	717	7	27	196	19	33	13	5	8	9	23	97	514	32	211	724	386	27	171	1013	1473	1444	466	418
Endogenous	C1QB	NM_000491.3	339	262	290	104	113	186	376	287	1015	58	92	162	1061	198	9939	57	192	3394	2060	240	217	402	304	2670	13	73	684	23	94	34	20	34	17	28	110	1168	50	638	1962	991	31	597	4074	3239	5907	1672	1006
Endogenous	C1QBP	NM_001212.3	186	136	3327	65	343	95	1163	149	2662	364	84	708	1017	683	4564	46	1471	353	394	1054	643	3032	96	1092	50	326	2205	21	171	358	37	334	32	67	66	2206	41	2112	3163	3018	153	3718	1809	1520	2384	677	2261
Endogenous	C1R	NM_001733.4	19	16	175	6	40	16	94	10	340	44	15	104	112	117	491	27	595	174	141	71	201	393	40	264	3	51	591	4	24	31	8	18	8	9	16	176	15	339	1532	924	21	917	763	350	396	265	542
Endogenous	C1S	NM_001734.2	173	172	123	52	64	115	96	168	212	29	37	123	110	155	261	32	285	196	151	62	141	211	37	226	8	32	396	8	23	34	6	28	5	15	49	239	34	182	825	793	14	436	608	434	212	187	472
Endogenous	C2	NM_000063.3	268	230	332	98	293	167	412	285	564	83	65	163	501	413	1234	44	314	458	727	277	164	477	57	582	16	40	208	15	67	68	11	60	28	35	67	471	41	247	732	533	46	256	2176	756	1355	1141	1064
Endogenous	C3	NM_000064.2	136	130	898	51	650	83	1845	104	4104	189	56	363	2395	1239	10017	25	868	1184	1414	975	596	917	289	2882	31	247	632	3	169	83	47	204	9	71	41	2032	17	1260	4979	3482	124	2890	2761	3474	10488	2394	3670
Endogenous	C4A/B	NM_007293.2	757	672	487	188	177	430	435	805	812	127	165	174	734	643	4931	68	2113	589	1179	401	224	646	149	2339	6	81	1309	37	170	89	24	58	31	66	212	1524	56	5318	14637	2515	74	848	6724	5365	5540	3084	1161
Endogenous	C4BPA	NM_000715.3	123	98	13	37	25	64	46	117	24	10	35	10	34	43	43	19	35	41	40	15	45	22	1	15	1	11	8	11	4	5	4	3	10	6	27	191	16	15	12	20	16	7	34	153	18	21	32
Endogenous	C5	NM_001735.2	322	293	267	115	85	172	102	337	266	75	83	106	66	128	276	59	158	100	103	152	209	270	10	95	6	53	139	25	12	59	11	38	22	28	95	265	66	306	270	229	47	228	174	364	70	110	239
Endogenous	C6	NM_000065.2	333	252	416	121	64	168	279	232	93	48	112	80	114	66	765	56	689	97	88	76	86	298	6	317	7	29	103	10	17	18	5	60	17	8	81	720	50	786	1529	108	48	253	682	862	143	108	159
Endogenous	C7	NM_000587.2	100	102	22	63	24	73	23	86	25	19	42	16	25	32	39	28	49	29	37	31	61	25	8	10	4	10	6	4	2	5	3	1	5	4	36	138	23	24	15	25	20	10	48	161	26	35	269
Endogenous	C8A	NM_000562.2	289	291	29	132	38	178	24	330	28	22	71	24	7	29	58	29	90	45	88	24	51	49	6	18	3	14	8	13	3	11	4	8	9	14	85	303	20	26	8	25	19	17	81	372	18	29	84
Endogenous	C8B	NM_000066.2	220	199	25	74	24	149	19	217	32	12	50	28	15	49	61	30	83	42	58	29	61	32	4	23	3	12	15	24	2	5	8	3	4	8	54	242	24	38	24	30	25	18	43	281	21	29	35
Endogenous	C8G	NM_000606.2	122	137	27	31	23	64	25	181	31	17	18	28	47	80	44	24	82	92	122	45	38	50	2	20	2	6	29	2	5	9	3	3	4	8	53	55	17	40	31	111	11	25	68	55	14	93	43
Endogenous	C9	NM_001737.3	336	262	27	112	32	177	44	268	26	12	65	30	19	28	64	31	115	57	94	34	47	59	3	19	2	16	10	13	5	7	3	7	3	4	89	410	24	26	27	37	17	20	113	403	23	26	110
Endogenous	CAMP	NM_004345.3	191	210	16	67	23	126	25	238	18	10	64	16	26	23	27	22	79	38	29	16	64	21	4	21	3	11	26	13	3	11	3	5	4	4	56	336	26	41	17	12	5	27	39	291	11	12	58
Endogenous	CARD9	NM_052813.4	122	100	45	34	47	56	67	148	76	12	22	57	74	92	214	13	92	62	104	50	48	59	7	82	4	19	37	1	8	7	1	7	2	8	41	83	12	73	62	142	4	48	102	148	91	89	183
Endogenous	CASP1	NM_001223.3	287	241	634	108	194	165	598	243	899	91	215	233	665	719	1767	41	510	1090	1803	540	337	981	73	866	15	109	887	20	63	94	56	80	17	20	68	1165	27	857	1933	2090	36	662	2596	2842	1639	2060	1797
Endogenous	CASP10	NM_032977.3	247	256	111	98	32	151	74	287	65	17	48	29	34	63	176	16	163	71	135	80	77	137	7	52	4	17	51	10	10	18	7	16	9	6	58	326	20	108	86	165	18	52	153	393	58	65	119
Endogenous	CASP2	NM_032982.2	223	219	802	98	301	148	506	258	835	128	115	394	396	430	1224	112	502	240	279	456	252	876	39	467	19	104	470	27	81	139	19	99	44	73	112	724	93	691	806	883	91	692	652	742	759	294	1581
Endogenous	CASP3	NM_032991.2	266	227	972	84	308	137	790	247	1031	141	55	497	1420	612	2376	10	634	462	558	737	318	1206	51	745	14	123	682	11	116	149	14	128	23	47	57	1151	23	821	1172	1552	53	1093	1233	1071	1199	711	1952
Endogenous	CASP8	NM_001228.4	342	281	1783	102	537	189	1325	405	1499	190	286	592	1090	1246	3190	16	1006	689	1101	959	414	2717	63	1325	59	276	1184	17	191	256	70	206	32	113	96	1423	25	1292	1858	3262	49	982	3222	2219	1650	1658	2700
Endogenous	CCBP2	NM_001296.3	220	180	166	79	85	122	162	194	227	34	40	85	66	111	202	13	99	49	82	102	97	170	12	107	3	26	84	4	28	28	5	22	10	17	44	211	24	140	210	136	22	163	192	279	215	53	346
Endogenous	CCL11	NM_002986.2	264	216	35	112	41	157	47	247	38	37	89	45	19	44	56	53	103	69	79	50	96	59	4	18	8	30	15	21	12	11	4	9	14	17	96	339	29	47	53	60	30	26	115	418	41	49	122
Endogenous	CCL13	NM_005408.2	285	241	48	113	50	187	51	269	51	51	108	59	31	54	49	50	110	75	100	69	107	54	9	27	3	21	21	30	15	15	9	1	13	16	109	355	57	46	26	48	41	20	91	372	31	60	87
Endogenous	CCL15	NM_032965.3	326	262	258	124	52	173	180	331	228	45	55	85	121	161	321	50	150	106	102	159	112	214	12	89	2	29	125	23	27	34	12	17	9	18	114	404	50	211	169	207	36	128	206	413	266	115	162
Endogenous	CCL16	NM_004590.2	313	259	88	99	34	172	74	282	82	21	56	30	51	105	97	34	72	45	80	114	98	152	6	28	2	25	48	16	10	23	3	16	13	11	92	288	33	62	44	98	20	33	110	306	47	48	112
Endogenous	CCL18	NM_002988.2	256	274	120	80	28	153	99	234	80	34	69	34	33	37	339	23	97	1972	1747	62	71	104	23	512	4	21	19	25	5	21	3	10	8	2	80	301	29	66	114	75	23	30	2571	492	1167	321	109
Endogenous	CCL19	NM_006274.2	253	199	29	89	38	151	42	234	42	50	64	33	32	33	106	45	62	90	110	48	93	45	17	46	1	12	12	19	8	10	5	1	11	12	69	235	38	28	50	44	13	14	143	225	198	428	287
Endogenous	CCL2	NM_002982.3	123	96	53	36	23	73	26	135	30	22	36	20	43	1708	371	18	72	8239	16541	11	190	46	129	1449	5	10	428	8	6	3	6	2	5	1	63	303	11	43	1223	113	34	137	8614	346	1699	4979	348
Endogenous	CCL20	NM_004591.1	211	195	130	81	72	107	123	238	17	11	161	38	478	582	363	26	210	1683	672	47	162	82	15	182	23	20	571	10	14	6	7	6	11	9	63	415	21	61	364	167	18	23	354	1132	149	884	1208
Endogenous	CCL22	NM_002990.3	215	184	35	77	48	124	52	184	62	43	63	52	71	121	59	91	86	107	96	72	92	85	8	22	8	9	17	10	13	13	4	4	12	11	110	180	68	63	46	99	43	33	85	229	49	73	60
Endogenous	CCL23	NM_145898.1	142	137	16	38	22	80	18	154	20	15	44	22	22	20	22	24	27	54	69	29	55	27	7	13	5	11	5	4	6	6	1	2	8	2	27	116	21	18	16	26	11	14	47	137	14	29	31
Endogenous	CCL24	NM_002991.2	48	38	49	17	29	46	43	40	47	32	31	55	109	100	96	52	64	61	82	54	76	82	12	21	7	18	57	7	9	10	10	9	7	15	51	75	48	47	40	48	28	30	29	66	34	45	124
Endogenous	CCL26	NM_006072.4	254	260	32	64	30	136	28	226	58	23	33	58	17	27	138	20	55	35	41	24	61	52	7	42	5	15	35	12	16	16	2	7	9	7	69	202	14	50	31	39	19	56	60	242	27	26	88
Endogenous	CCL3	NM_002983.2	405	449	215	131	63	293	106	426	78	27	192	43	4028	2147	496	45	171	19199	16786	36	122	190	102	1342	90	41	292	31	24	11	49	5	24	14	110	2116	47	67	633	258	25	32	3561	1785	1121	2836	537
Endogenous	CCL4	NM_002984.2	475	489	192	148	79	342	127	453	172	29	260	80	6015	4917	1080	38	310	32832	26557	69	183	273	152	3017	106	55	700	48	60	44	96	13	28	21	124	2239	50	117	1578	716	46	46	7171	2486	2188	4701	907
Endogenous	CCL5	NM_002985.2	165	150	109	60	24	86	373	173	613	58	23	84	467	189	2166	17	37	960	1199	134	95	150	30	1066	1	41	96	7	43	32	13	9	2	9	42	221	9	202	258	3011	13	155	1760	987	2106	1483	527
Endogenous	CCL7	NM_006273.2	12	11	17	12	17	12	15	15	18	15	16	21	11	111	42	21	24	331	903	19	38	19	5	52	2	3	10	4	6	4	3	1	3	3	13	35	10	17	74	15	6	10	193	77	51	117	21
Endogenous	CCL8	NM_005623.2	227	196	33	81	24	124	36	222	48	18	74	33	35	2071	578	21	91	8079	22981	20	64	53	181	2243	6	17	346	20	7	9	4	5	10	9	86	358	31	47	1763	138	19	19	12929	691	1825	7697	294
Endogenous	CCND3	NM_001760.2	327	298	1892	86	496	165	976	339	1328	225	116	509	1648	1210	2967	52	2961	696	958	1355	545	3051	84	1239	40	221	2885	14	135	165	42	176	40	61	82	2612	24	2504	5699	4397	125	3128	3128	2089	2984	1277	2409
Endogenous	CCR1	NM_001295.2	329	288	159	104	102	179	391	321	92	62	281	82	322	635	687	116	171	2912	3896	135	186	236	118	1051	3	25	160	27	46	16	59	17	16	27	115	943	75	167	673	328	67	71	3902	2217	1587	1889	1745
Endogenous	CCR10	NM_016602.2	145	149	24	31	21	73	31	179	29	20	16	23	23	30	37	31	39	32	24	28	46	58	3	7	3	5	10	4	6	7	2	6	5	7	47	50	20	19	15	19	11	14	19	32	10	21	28
Endogenous	CCR2	NM_001123041.2	313	302	36	82	26	179	40	377	87	20	85	30	26	35	220	22	82	69	226	34	64	66	9	98	8	23	15	6	3	11	6	7	8	5	92	322	22	71	78	48	13	36	209	416	284	154	119
Endogenous	CCR5	NM_000579.1	165	136	42	53	19	103	91	136	137	23	57	42	73	129	574	55	70	1729	1147	73	55	86	20	465	4	27	83	12	19	14	3	8	10	16	56	225	28	106	229	185	17	54	1347	380	1103	758	163
Endogenous	CCR6	NM_031409.2	348	282	128	104	40	195	97	311	92	19	70	54	31	96	195	24	101	70	100	53	88	191	10	70	5	40	71	28	16	9	9	17	7	9	94	398	31	95	97	207	28	88	130	439	81	79	75
Endogenous	CCR7	NM_001838.2	188	130	36	50	31	90	41	170	33	40	41	44	48	49	92	42	45	793	170	33	85	41	12	72	3	9	27	12	12	8	4	1	7	13	49	154	26	35	53	37	27	13	109	157	124	163	84
Endogenous	CCR8	NM_005201.2	213	208	18	70	21	122	29	239	23	18	54	28	18	36	42	22	49	43	52	26	59	37	2	11	3	7	11	13	6	6	3	1	6	5	59	215	24	20	25	22	20	15	39	237	19	28	45
Endogenous	CCRL1	NM_016557.2	611	531	3770	184	181	342	1415	636	1921	536	184	452	777	1100	3619	30	637	425	427	1368	555	2974	31	518	20	469	1423	39	212	259	50	265	38	110	148	1574	49	2865	2423	3082	78	1860	1709	1748	860	911	953
Endogenous	CCRL2	NM_003965.4	354	343	112	114	131	222	174	352	117	43	165	71	348	492	348	65	173	2960	2721	101	121	152	50	399	11	34	84	21	27	24	25	20	18	22	87	916	44	78	303	123	44	107	1429	960	590	680	400
Endogenous	CD14	NM_000591.2	199	131	614	46	450	130	1069	165	666	42	711	185	436	865	2589	28	529	2990	6699	122	129	594	148	2333	30	53	410	4	126	63	209	129	19	33	56	1343	16	355	1263	433	32	484	4073	5586	3139	2502	2857
Endogenous	CD160	NM_007053.2	233	228	30	105	34	139	54	246	60	36	77	47	29	38	57	46	66	56	98	56	82	76	4	33	4	18	24	9	12	11	7	6	11	14	99	303	58	41	40	68	34	19	106	375	55	52	63
Endogenous	CD163	NM_004244.4	361	312	97	113	75	212	199	367	90	31	123	84	168	238	1354	61	163	2418	5733	68	109	158	185	2026	21	44	100	23	31	15	10	11	21	19	131	1027	47	76	484	164	35	24	4598	1099	3387	2760	839
Endogenous	CD164	NM_006016.4	204	173	19657	61	911	104	4488	145	16715	2065	123	2378	2837	3322	19235	28	5487	1821	2861	6629	2344	16044	136	2463	95	1084	10326	12	427	922	128	1427	72	186	64	8246	22	14074	25238	17623	501	18345	9004	5374	8764	3672	4529
Endogenous	CD19	NM_001770.4	290	238	436	82	64	197	410	291	244	72	65	146	227	183	558	44	243	86	66	156	173	418	11	93	12	31	82	13	37	29	13	24	12	18	89	300	54	197	228	253	35	203	131	312	101	53	164
Endogenous	CD1A	NM_001763.2	277	248	25	108	28	138	47	272	61	17	85	24	17	44	38	27	72	55	59	29	62	54	1	19	1	18	22	16	5	8	6	5	2	7	85	310	33	23	23	40	22	17	85	400	15	30	99
Endogenous	CD1D	NM_001766.3	112	72	40	48	33	67	66	62	63	19	64	40	38	71	173	29	88	93	145	42	73	72	12	71	1	21	51	17	6	12	4	11	5	10	57	237	19	47	87	113	21	43	130	297	93	96	151
Endogenous	CD2	NM_001767.3	53	49	34	29	16	43	66	61	65	22	18	33	49	33	338	20	20	72	117	30	47	40	9	174	2	8	45	7	8	5	3	6	3	4	25	77	11	51	61	85	15	26	508	186	539	223	107
Endogenous	CD209	NM_021155.2	181	168	17	69	31	119	34	216	48	15	52	15	30	36	67	23	34	58	76	30	55	46	1	44	3	13	29	7	6	11	1	2	5	4	32	160	28	27	46	61	13	24	135	199	75	66	106
Endogenous	CD22	NM_001771.2	195	186	29	63	22	101	64	228	41	18	29	24	52	22	250	22	18	130	160	15	52	38	9	97	3	7	12	9	10	10	2	3	5	5	53	182	23	36	24	26	10	25	127	167	52	51	92
Endogenous	CD24	NM_013230.2	516	385	42414	111	5487	221	25715	513	46827	6460	769	11601	9596	23434	43540	144	27268	9253	5821	18258	15217	44284	716	11252	864	6263	25420	20	3969	4883	1129	4712	617	2497	131	21510	24	39290	48079	43047	1239	45749	25452	30221	21899	10227	20834
Endogenous	CD244	NM_016382.2	27	44	46	32	40	37	95	34	85	50	42	52	58	45	262	58	52	84	111	61	84	74	14	100	3	7	36	4	18	18	10	3	19	10	32	76	29	37	77	81	21	32	212	123	237	176	99
Endogenous	CD247	NM_198053.1	220	191	23	89	33	123	76	218	102	36	46	39	63	41	412	24	37	103	148	50	73	60	8	145	5	16	26	6	10	8	7	1	3	3	65	153	22	53	63	53	15	21	523	279	582	221	119
Endogenous	CD27	NM_001242.4	280	223	14	78	16	170	28	267	49	18	38	19	25	21	195	19	45	72	63	28	39	44	2	102	3	23	17	12	11	5	3	1	4	6	54	237	30	29	22	21	16	14	140	341	201	74	68
Endogenous	CD274	NM_014143.3	300	195	136	71	117	132	167	317	215	44	87	77	301	1437	494	30	244	1491	1552	260	240	366	81	714	9	23	461	19	32	23	12	21	10	26	85	863	32	242	1076	1087	22	187	3626	900	1112	2493	859
Endogenous	CD276	NM_001024736.1	268	273	1009	105	319	191	487	263	911	162	97	344	497	398	1327	71	508	503	235	397	315	1009	54	657	11	149	706	17	90	161	25	124	36	55	98	800	60	933	1111	827	72	1241	797	683	927	321	1609
Endogenous	CD28	NM_001243078.1	142	143	25	54	42	101	45	144	32	40	65	39	25	38	146	31	48	39	76	39	82	48	11	69	2	11	13	13	10	10	7	10	10	12	65	182	36	23	23	36	24	8	136	185	188	71	74
Endogenous	CD34	NM_001025109.1	172	127	14	51	23	93	18	175	24	15	26	8	11	24	31	13	39	23	35	21	44	30	3	4	3	6	12	8	3	2	5	1	3	7	43	125	12	13	27	18	14	9	25	149	12	19	62
Endogenous	CD36	NM_001001548.2	316	238	1352	117	1084	153	1190	280	1201	162	114	1377	3087	1153	2394	41	1324	470	805	1068	566	1531	38	916	8	75	866	10	318	223	21	325	28	144	71	2710	35	1145	1350	2782	92	2646	2530	884	1175	410	6278
Endogenous	CD3D	NM_000732.4	282	204	69	72	23	169	147	216	235	32	48	53	178	92	1010	9	34	145	300	88	72	115	14	476	1	20	68	7	17	11	7	7	7	8	51	261	29	105	134	231	11	87	1118	508	1598	759	203
Endogenous	CD3E	NM_000733.2	131	142	58	47	53	89	126	129	175	51	52	69	163	132	573	79	102	151	275	107	86	124	17	257	4	17	52	5	11	12	4	7	9	13	79	157	39	132	91	151	31	70	612	317	894	375	202
Endogenous	CD3EAP	NM_012099.1	356	244	161	120	56	185	87	315	182	39	65	66	53	115	205	26	217	99	105	112	125	189	12	72	4	43	115	14	17	33	5	22	8	13	101	355	35	147	194	182	25	153	159	455	133	76	149
Endogenous	CD4	NM_000616.4	103	97	230	52	71	72	238	118	285	51	45	74	76	76	992	31	142	238	321	129	144	172	31	334	7	27	204	6	25	23	6	21	8	21	42	202	23	146	279	221	19	314	650	469	1324	345	267
Endogenous	CD40	NM_001250.4	254	232	679	69	138	124	445	235	896	107	43	215	229	501	1431	31	381	1407	1287	323	206	704	42	532	7	91	488	12	50	93	13	60	19	24	85	694	25	785	1405	1030	38	975	1891	809	1434	934	818
Endogenous	CD40LG	NM_000074.2	171	296	57	67	60	170	60	324	59	45	75	63	188	123	107	109	117	88	94	87	256	134	17	46	4	20	13	16	21	14	5	6	18	18	98	139	70	66	33	49	56	23	90	295	102	104	68
Endogenous	CD44	NM_001001392.1	136	172	3450	53	2073	86	1785	203	4003	354	933	1743	3104	3178	5038	96	6495	5267	6949	1235	1407	3268	374	3877	98	533	3619	10	318	884	247	488	104	260	70	3276	36	4810	3491	3692	508	5773	11273	6524	4792	4472	11944
Endogenous	CD45R0	NM_080921.3	12	23	183	12	231	12	961	13	391	38	726	78	932	509	2644	28	132	898	1855	95	104	187	67	1408	27	20	208	4	80	34	197	138	13	31	20	767	19	219	482	298	16	167	2249	3375	2083	1644	1714
Endogenous	CD45RA	NM_002838.4	14	16	32	7	61	13	122	10	37	14	43	33	70	55	270	22	85	65	83	26	51	38	12	172	4	6	10	2	15	14	9	12	4	5	8	225	8	21	19	30	18	11	94	373	167	108	196
Endogenous	CD45RB	ENST00000367367.1	21	28	95	9	134	19	398	22	162	34	422	66	207	381	296	39	163	714	871	63	100	106	34	466	7	14	51	3	15	10	89	21	6	12	20	348	14	82	147	167	22	46	753	1677	870	818	740
Endogenous	CD46	NM_172350.1	217	195	9066	71	1514	113	4457	205	7819	899	480	2159	3338	3011	9695	31	3852	1349	1817	3357	2005	10030	226	2857	61	791	5753	6	633	945	174	860	205	310	49	5425	23	8180	10235	9444	388	11600	6908	5357	5872	2602	10311
Endogenous	CD48	NM_001778.2	293	272	78	80	82	164	168	277	199	47	161	81	557	255	1202	49	127	1124	2116	86	120	119	46	669	16	26	132	20	30	26	16	14	14	18	93	522	35	136	371	201	31	81	1882	1126	771	1163	474
Endogenous	CD5	NM_014207.2	18	26	41	6	19	19	60	19	55	24	19	21	27	30	199	28	21	57	51	29	65	62	13	151	2	7	65	4	13	9	3	4	2	8	11	45	15	109	74	59	18	60	223	60	499	134	133
Endogenous	CD53	NM_001040033.1	264	244	248	81	318	132	726	255	380	37	986	106	1017	896	2338	30	220	2969	3962	123	115	285	98	1709	44	49	216	22	84	34	219	88	25	28	75	1796	16	297	653	385	15	132	3164	5886	2361	2326	2477
Endogenous	CD55	NM_000574.3	230	210	301	79	73	124	170	276	368	54	44	60	118	170	394	41	235	65	96	110	111	427	7	73	7	60	273	7	26	28	16	36	8	11	57	334	20	777	527	352	35	455	251	490	152	105	502
Endogenous	CD58	NM_001779.2	295	222	1427	110	394	173	895	275	1207	162	244	393	976	653	2552	44	462	781	1070	635	297	1264	62	797	25	156	641	16	160	226	57	192	39	81	67	1294	38	765	1190	1282	63	1013	1527	1806	1312	775	1659
Endogenous	CD59	NM_000611.4	328	320	52059	128	3326	209	18327	402	44524	5793	467	7314	9495	14641	37727	79	25929	3993	3285	14300	9766	49274	497	9348	411	4745	21991	41	2306	2992	826	4565	431	1032	104	17614	40	34854	44736	38045	1606	35376	18282	22824	16973	6273	25813
Endogenous	CD6	NM_006725.3	335	284	212	119	41	166	147	331	228	43	55	69	101	77	332	36	154	77	141	118	88	252	14	227	4	32	87	11	19	27	10	26	8	15	80	265	37	230	182	194	35	233	424	326	749	237	210
Endogenous	CD7	NM_006137.6	8	15	44	5	53	9	90	17	103	22	15	34	110	162	284	14	29	145	202	39	51	51	26	213	2	4	40	3	19	8	4	2	13	10	6	83	14	40	113	152	9	45	660	215	856	479	132
Endogenous	CD70	NM_001252.2	102	123	13	27	8	52	18	147	17	8	8	7	11	25	36	11	21	46	37	15	31	17	1	15	1	2	14	5	1	4	1	1	1	4	27	46	14	12	28	31	8	14	90	52	42	62	25
Endogenous	CD74	NM_001025159.1	269	218	16514	98	4780	146	24191	283	33889	3281	454	6484	26219	15525	88183	541	12440	34123	40091	9566	7074	17499	4913	40800	370	3216	16729	51	6232	1759	860	1695	378	798	195	20635	69	26466	57142	33770	784	20919	86199	53407	107227	41415	40102
Endogenous	CD79A	NM_001783.3	48	22	29	23	24	30	28	48	33	22	29	29	40	53	182	46	32	32	23	39	72	38	4	53	3	7	17	4	6	8	2	2	2	4	27	43	34	24	27	29	21	14	26	58	40	41	74
Endogenous	CD79B	NM_021602.2	219	275	37	61	35	135	81	342	54	38	50	52	58	40	249	54	38	71	76	49	88	43	10	90	7	9	15	14	14	13	6	5	15	11	87	89	41	33	24	51	30	6	85	111	105	69	108
Endogenous	CD80	NM_005191.3	300	251	42	96	32	170	64	307	58	25	79	30	90	134	272	30	144	1515	1642	47	63	75	12	316	1	18	78	22	11	6	7	8	4	11	84	402	31	67	216	123	17	41	1472	485	431	936	173
Endogenous	CD81	NM_004356.3	13	13	17304	8	1439	15	4782	14	19055	2271	89	3258	3253	3084	23799	52	11483	6256	7983	4690	3349	21930	388	5543	148	1856	11973	5	654	1770	146	1294	82	236	20	10474	9	17716	23197	17421	1033	30246	11799	7518	12977	5202	9858
Endogenous	CD82	NM_002231.3	117	130	1684	40	427	75	1025	138	1764	264	73	604	744	763	2425	16	1224	623	620	967	454	1798	78	810	22	203	1023	5	159	246	34	161	30	60	34	1819	8	1623	2267	2277	132	2007	1543	1167	1739	623	1942
Endogenous	CD83	NM_004233.3	296	277	200	100	96	170	204	290	208	11	125	72	1327	591	552	26	308	4657	4782	73	112	222	52	624	31	36	380	17	26	20	35	14	20	14	87	1681	24	199	295	536	41	114	1608	1259	561	863	873
Endogenous	CD86	NM_175862.3	280	267	26	93	22	173	48	259	64	19	99	33	40	68	325	34	133	460	336	29	51	64	22	222	4	27	41	25	8	7	10	9	11	11	100	434	30	53	115	84	12	34	331	523	333	288	173
Endogenous	CD8A	NM_001768.5	110	60	17	25	9	45	37	85	72	17	21	22	73	31	264	9	26	95	162	32	37	34	6	103	1	14	31	5	5	7	1	5	6	1	40	135	15	45	67	69	8	28	441	199	293	294	78
Endogenous	CD8B	NM_004931.3	394	356	49	113	22	194	52	412	91	22	56	29	108	53	300	14	61	129	240	42	48	50	5	108	1	15	36	15	9	10	7	3	9	10	72	285	21	73	70	86	6	96	389	356	296	220	83
Endogenous	CD9	NM_001769.2	15	15	14956	10	2262	21	5073	11	14238	1675	250	4016	6587	5080	18500	78	8855	1758	1192	4215	4038	16430	233	2797	119	1224	9157	3	842	1753	164	1360	200	446	30	9227	20	16834	16080	14547	919	25966	6095	6288	5991	1485	10964
Endogenous	CD96	NM_005816.4	53	56	110	49	89	66	219	64	238	72	107	82	262	143	791	77	114	217	291	151	196	138	33	469	5	23	82	19	40	42	9	9	17	12	53	190	70	163	118	184	58	66	696	391	795	454	399
Endogenous	CD97	NM_078481.2	232	159	3366	55	325	137	2653	208	2723	339	875	477	526	1263	5191	26	963	1442	2297	1362	739	1941	126	1747	21	255	2472	10	218	183	214	163	45	76	45	1594	17	848	3862	4825	47	3219	3982	5318	5986	2525	2452
Endogenous	CD99	NM_002414.3	216	221	10388	72	1092	138	2466	233	6498	1266	105	2285	2049	3169	6486	55	6031	1264	1916	2194	1666	10044	176	2108	86	1021	5875	14	499	922	87	920	95	211	64	4604	43	7012	8709	10518	347	16730	6465	4299	4984	1640	6030
Endogenous	CDH5	NM_001795.3	251	194	19	79	30	141	27	238	27	13	52	17	18	40	34	28	33	56	54	35	57	42	9	14	2	12	11	13	4	7	2	2	3	1	64	212	32	23	23	17	15	19	30	243	13	31	70
Endogenous	CDKN1A	NM_000389.2	341	299	2042	100	299	200	986	347	1998	257	218	382	731	1547	3638	94	2459	2809	4142	865	765	1453	115	1407	20	208	1549	11	131	137	46	146	52	76	122	1324	52	1317	3130	2673	214	1383	3757	1903	2764	2308	1435
Endogenous	CEACAM1	NM_001712.3	236	223	124	79	140	148	143	236	200	33	115	150	168	284	251	37	95	194	351	265	179	187	85	274	8	36	274	16	65	60	18	20	37	41	51	464	37	246	393	548	29	122	755	554	611	595	720
Endogenous	CEACAM6	NM_002483.4	297	269	4312	104	2334	164	4973	324	2854	454	433	2697	2621	3407	8989	52	776	1098	3398	2726	958	4238	474	7214	62	376	4109	21	994	176	118	435	347	533	91	6243	46	3508	8573	1941	77	5343	4696	3794	12050	2880	7507
Endogenous	CEACAM8	NM_001816.3	309	302	16	93	27	184	27	303	25	17	88	31	40	40	52	31	84	57	84	26	63	46	5	12	1	23	9	15	1	8	4	2	5	4	86	365	19	32	18	29	12	9	80	419	13	32	68
Endogenous	CEBPB	NM_005194.2	212	226	3991	78	808	132	2456	259	4669	483	1411	841	1020	2093	6221	62	2857	5767	6139	1722	1190	4273	239	3088	83	376	4750	17	326	443	434	580	98	162	90	5255	37	3521	8855	7118	423	5624	7121	12218	6918	4366	7476
Endogenous	CFB	NM_001710.5	233	209	1578	71	2886	143	5627	239	2152	213	123	658	5144	3096	10608	103	1581	2138	4533	3067	889	2419	1028	8449	43	245	4152	22	875	205	107	531	70	342	94	4823	24	1803	12508	7569	90	1901	13324	4745	22570	8333	9749
Endogenous	CFD	NM_001928.2	71	70	194	31	35	41	72	89	1338	45	26	55	292	105	341	26	476	224	247	129	61	524	19	676	8	109	119	4	35	25	36	17	2	13	29	114	8	399	900	265	19	140	298	501	173	142	209
Endogenous	CFH	NM_001014975.2	281	228	2696	96	946	141	2236	255	4583	446	105	1195	2089	1869	5560	39	2345	791	1020	2345	1134	4062	180	2405	23	561	3578	18	370	654	66	405	40	145	73	1958	22	4541	6812	8374	167	4830	5412	3635	4247	3630	5441
Endogenous	CFI	NM_000204.3	244	193	142	86	219	118	279	227	396	35	86	119	463	224	692	45	255	85	187	121	103	430	18	261	8	56	173	16	40	45	14	67	10	29	96	414	46	449	366	185	45	313	496	538	297	153	616
Endogenous	CFP	NM_002621.2	147	264	276	49	69	172	278	293	194	26	267	62	45	186	340	32	230	262	451	63	98	109	8	160	6	29	81	6	11	17	28	23	13	11	81	312	31	142	355	217	23	97	344	787	288	327	313
Endogenous	CHUK	NM_001278.3	193	156	1041	73	232	107	571	155	818	118	91	306	576	503	1617	31	603	291	420	447	227	1016	29	498	13	103	683	6	64	136	22	102	31	44	54	988	24	803	1156	1297	53	918	1050	946	794	458	1425
Endogenous	CIITA	NM_000246.3	24	14	71	8	22	13	86	15	147	10	7	32	63	149	362	4	59	59	77	37	70	76	1	133	1	15	66	2	12	9	2	8	4	4	6	82	4	175	188	214	5	45	526	348	292	199	310
Endogenous	CISH	NM_145071.2	188	156	52	33	21	81	37	184	76	21	20	20	41	79	76	21	76	46	63	24	45	58	6	46	2	10	33	10	8	18	3	12	7	3	25	129	16	87	69	51	25	52	96	172	58	104	97
Endogenous	CLEC4A	NM_194448.2	194	159	202	58	117	117	246	193	149	37	159	85	333	222	489	21	117	125	173	118	65	232	17	215	6	39	115	11	49	35	31	35	19	21	47	415	28	154	140	296	18	115	347	929	259	263	907
Endogenous	CLEC4E	NM_014358.2	199	208	53	82	92	130	233	224	38	31	356	54	1214	786	115	38	179	4311	2912	37	81	104	24	370	32	12	46	14	23	6	43	33	32	19	67	1721	43	46	185	60	24	13	819	2811	208	851	1093
Endogenous	CLEC5A	NM_013252.2	19	6	26	15	11	15	51	14	33	19	42	22	26	32	55	15	37	220	148	26	41	24	6	18	2	5	14	6	3	3	7	3	2	6	10	49	15	21	51	28	6	15	22	116	24	28	25
Endogenous	CLEC6A	NM_001007033.1	176	165	24	71	19	99	21	171	25	11	37	16	42	44	42	31	33	167	244	30	49	43	3	41	1	14	24	8	7	7	5	2	3	5	41	178	31	22	47	26	24	10	89	233	35	97	63
Endogenous	CLEC7A	NM_197954.2	223	192	173	76	274	127	712	206	86	17	388	141	347	405	760	21	125	566	969	151	94	257	21	439	11	27	170	8	49	27	113	80	26	32	71	838	26	122	339	360	14	122	1286	2651	556	561	1504
Endogenous	CLU	NM_001831.2	143	124	49	73	38	92	39	109	83	32	41	46	27	53	78	37	67	53	64	55	93	79	8	30	6	13	25	18	13	13	6	8	13	12	59	141	39	66	32	33	32	35	48	202	26	43	59
Endogenous	CMKLR1	NM_004072.1	241	186	46	82	27	154	62	205	42	11	69	34	102	91	555	29	96	660	1507	43	77	56	30	333	5	24	29	21	9	8	5	2	5	10	76	355	37	51	273	65	16	22	1737	550	813	599	182
Endogenous	CR1	NM_000651.4	416	319	48	134	152	228	296	407	44	14	366	41	221	122	149	26	153	141	330	33	69	101	23	227	16	25	17	15	22	19	71	35	17	22	84	1064	39	51	33	40	26	21	713	2534	158	411	1867
Endogenous	CR2	NM_001006658.1	24	21	16	12	18	8	20	21	23	13	24	25	21	36	31	24	32	26	35	21	74	31	4	12	1	1	15	7	4	3	3	4	4	1	23	28	12	19	27	26	14	23	15	30	27	25	17
Endogenous	CRADD	NM_003805.3	234	184	1065	68	120	97	416	254	945	102	28	207	520	372	1592	27	643	240	195	358	221	1088	14	254	14	94	425	10	33	65	22	68	6	24	62	702	26	715	1142	1069	45	870	712	604	599	273	894
Endogenous	CSF1	NM_000757.4	296	232	69	80	41	155	94	190	163	13	76	37	110	306	372	14	206	662	635	106	154	212	12	266	2	36	404	20	16	23	11	9	2	9	70	475	27	303	716	962	15	181	1088	584	759	842	274
Endogenous	CSF1R	NM_005211.2	141	115	26	52	22	93	36	113	62	16	26	24	56	31	225	17	29	119	162	23	43	34	17	117	1	13	26	11	5	6	5	4	7	4	54	155	14	49	79	56	9	27	150	267	214	134	102
Endogenous	CSF2	NM_000758.2	110	97	21	43	12	58	40	79	25	8	25	20	18	22	28	25	32	25	34	27	42	27	5	13	1	7	14	9	5	4	1	1	8	2	35	119	15	19	13	19	14	17	31	119	34	19	28
Endogenous	CSF2RB	NM_000395.2	286	221	311	92	552	154	1388	251	100	14	916	136	407	1936	518	15	398	1843	3547	29	111	225	130	1489	26	21	105	7	75	22	319	167	20	51	71	1865	22	136	364	116	11	29	4644	6809	1447	2614	4976
Endogenous	CSF3R	NM_156038.2	9	9	375	12	625	11	1538	8	63	17	1765	128	397	1140	394	24	1117	511	1020	29	95	260	63	718	51	8	58	2	78	10	361	153	29	92	14	2433	18	158	132	106	10	34	1486	7269	305	1326	5178
Endogenous	CTLA4-TM	NM_005214.3	37	21	15	11	16	22	17	15	16	10	25	22	46	20	341	22	38	72	40	18	35	32	6	254	4	14	10	5	3	1	2	2	7	4	16	86	14	19	26	30	8	6	798	144	872	251	59
Endogenous	CTLA4_all	NM_005214.3	214	190	15	71	10	132	29	235	23	18	41	6	125	29	531	20	32	121	64	13	62	45	4	425	3	15	9	6	10	3	4	1	5	3	61	236	25	24	19	39	9	11	1753	398	1182	370	113
Endogenous	CTNNB1	NM_001098210.1	357	334	12685	120	1225	196	4525	367	12876	1407	249	2600	3038	3215	13852	94	6739	3670	3454	4640	2394	12588	209	3598	88	1210	7072	18	500	1430	160	1261	94	243	127	6307	52	11483	13715	13332	704	13222	6987	5228	7660	3356	8116
Endogenous	CTSC	NM_001814.4	236	228	5251	75	1577	155	3308	214	5943	603	276	2632	3287	3054	16267	98	3579	3051	12693	4213	1790	6276	470	5996	60	618	7231	16	576	1039	123	686	113	193	96	5243	63	5750	8553	9212	325	9528	18608	4704	14518	4059	9306
Endogenous	CTSG	NM_001911.2	216	212	17	64	27	151	30	248	32	19	48	11	13	30	44	21	52	37	60	22	49	26	6	8	2	11	6	13	2	3	4	5	6	6	55	264	34	15	22	23	21	13	53	265	22	27	24
Endogenous	CTSS	NM_004079.3	216	230	12575	102	1302	111	8336	249	17495	1831	1752	2242	3592	4279	22582	49	4302	5527	8263	6059	2441	11435	417	6436	123	1279	7634	16	897	926	619	1359	135	382	59	6570	23	7529	15976	14632	384	10297	15554	13288	17302	6881	8557
Endogenous	CUL9	NM_015089.2	153	122	945	49	143	93	394	150	894	103	46	250	138	268	1014	9	322	126	139	385	186	1088	15	233	12	109	423	4	61	130	11	105	20	28	41	636	17	806	824	938	39	742	522	557	370	176	640
Endogenous	CX3CL1	NM_002996.3	254	236	2184	98	111	161	561	266	2976	418	56	590	529	1599	3562	41	1669	691	1118	1033	1064	2896	163	1413	12	467	3082	15	114	357	26	219	15	41	77	1512	25	4337	6209	8669	187	3860	6675	1751	5755	4945	2054
Endogenous	CX3CR1	NM_001337.3	243	237	139	86	31	158	98	263	375	20	85	57	51	64	318	33	102	76	118	140	114	167	7	82	4	33	166	22	8	19	12	9	7	10	87	323	38	289	344	190	17	283	101	443	123	114	202
Endogenous	CXCL1	NM_001511.1	194	169	3362	75	875	120	1630	183	2276	470	981	1666	12525	3063	13042	99	2553	1523	1285	765	694	1393	267	1796	60	269	12138	11	319	796	186	301	75	204	56	3186	18	3167	3310	5158	346	3095	2817	6669	3007	1536	8571
Endogenous	CXCL10	NM_001565.1	235	179	39	68	34	136	159	184	419	68	70	87	1544	13459	2393	110	393	8412	20211	162	3269	128	1087	8277	13	70	15929	22	45	18	9	7	32	11	169	1028	26	513	27152	18090	19	166	26126	2016	11250	41506	1893
Endogenous	CXCL11	NM_005409.4	263	242	20	72	22	145	75	268	147	26	51	37	754	3465	837	44	113	4294	9595	39	1007	61	497	2460	5	31	2657	9	18	2	4	3	13	4	105	373	23	89	9784	9926	13	44	12172	1140	5418	20558	503
Endogenous	CXCL12	NM_000609.5	20	38	198	33	34	40	52	39	101	40	50	53	39	46	234	36	50	218	133	53	87	135	14	81	5	8	31	3	21	12	4	7	13	17	26	96	27	240	124	39	25	57	401	96	139	111	283
Endogenous	CXCL13	NM_006419.2	17	14	24	17	194	29	87	13	34	13	18	26	207	52	1019	25	47	345	340	12	37	20	37	332	2	2	23	4	1	4	1	6	6	5	18	92	23	47	84	185	8	11	693	100	1123	1227	264
Endogenous	CXCL2	NM_002089.3	304	284	351	102	314	193	285	288	86	37	469	123	1901	1369	416	32	1689	3537	2546	55	117	201	32	338	20	41	1381	13	28	19	39	23	22	35	84	1541	35	290	1102	4495	196	233	3327	2964	483	2530	3626
Endogenous	CXCL9	NM_002416.1	239	202	52	94	79	148	220	255	411	85	84	128	1675	1492	825	88	114	507	473	102	614	130	154	1061	5	64	1006	16	87	31	7	16	31	17	121	495	56	282	1365	1171	49	67	1511	1031	2724	3546	421
Endogenous	CXCR1	NM_000634.2	263	172	115	71	143	134	345	212	15	14	300	27	56	141	42	37	119	92	82	26	81	64	1	139	10	14	7	14	11	8	64	42	16	19	71	686	28	65	14	20	20	9	141	3364	24	351	1273
Endogenous	CXCR2	NM_001557.2	359	328	315	109	438	194	1501	347	116	50	1399	164	210	482	132	43	437	266	146	67	163	270	26	541	37	29	54	17	90	32	374	201	35	72	105	1790	51	163	63	124	24	78	614	12878	92	1148	5048
Endogenous	CXCR3	NM_001504.1	141	245	41	44	43	151	105	246	125	49	39	66	55	54	440	30	58	146	132	71	108	71	15	207	2	22	19	14	19	7	4	2	8	8	68	124	38	64	49	80	23	29	394	317	732	221	132
Endogenous	CXCR4	NM_003467.2	202	191	467	74	220	123	434	188	357	48	815	182	1044	278	1444	30	666	2157	2411	110	151	622	78	1345	30	63	777	15	74	150	139	117	51	26	54	2055	18	846	1260	1014	49	1011	2518	3397	1075	825	2292
Endogenous	CXCR6	NM_006564.1	277	251	38	68	21	149	144	262	136	27	69	38	189	57	977	11	77	161	352	44	63	89	18	353	1	19	51	18	20	25	1	2	6	2	80	334	12	95	117	125	14	49	951	582	1212	684	157
Endogenous	CYBB	NM_000397.3	169	240	152	68	72	169	284	299	328	32	97	73	443	470	2195	28	158	1463	2561	109	123	220	100	1406	5	34	206	14	31	14	15	21	9	11	78	565	36	222	523	287	25	167	1818	1234	1969	1267	935
Endogenous	DEFB1	NM_005218.3	293	260	111	126	94	159	114	345	131	54	71	104	221	118	272	54	152	127	207	90	101	130	25	136	9	29	45	24	24	26	7	20	17	20	110	377	71	106	140	98	49	141	228	377	133	193	251
Endogenous	DEFB103A	NM_001081551.2	660	492	24	200	41	419	33	1016	29	37	146	50	38	77	79	36	119	100	155	54	116	75	8	29	3	44	20	48	12	14	18	6	17	9	270	877	75	58	31	30	29	15	205	750	24	59	150
Endogenous	DEFB103B	NM_018661.3	264	182	59	82	150	153	34	363	40	37	172	221	46	216	26	40	77	103	82	42	125	81	15	20	2	11	19	12	134	18	14	18	38	28	144	600	51	59	35	30	28	16	146	498	31	72	284
Endogenous	DEFB4A	NM_004942.2	490	269	490	183	956	278	267	581	72	51	939	550	245	805	104	58	367	120	143	84	326	264	45	451	5	38	58	40	642	30	34	97	56	125	217	2669	66	238	198	52	38	42	780	1454	133	278	1872
Endogenous	DPP4	NM_001935.3	11	23	81	26	20	21	47	21	161	51	25	29	40	39	359	35	45	37	65	34	51	86	9	60	6	22	85	5	8	12	1	3	7	10	11	46	21	56	198	72	15	55	82	47	61	69	56
Endogenous	DUSP4	NM_057158.2	252	232	1466	74	252	136	733	257	1160	163	84	250	81	757	1340	23	627	383	385	842	275	996	28	352	11	80	1437	9	93	122	17	106	75	69	56	1467	24	1105	1597	2207	66	859	1480	777	1575	720	907
Endogenous	EBI3	NM_005755.2	8	11	19	16	16	13	27	14	25	12	21	15	42	29	90	13	22	183	188	17	31	30	4	41	4	2	14	3	4	4	4	1	4	3	12	29	15	17	53	26	7	9	104	35	71	158	34
Endogenous	EDNRB	NM_003991.2	198	188	12	65	16	121	23	217	23	11	29	19	18	19	38	15	33	47	141	20	41	44	7	26	3	4	10	10	3	8	3	3	7	2	42	140	15	16	28	10	6	7	109	209	80	38	68
Endogenous	EGR1	NM_001964.2	286	250	218	102	98	122	639	300	232	38	816	95	121	5091	526	35	7789	2254	2674	49	64	1040	22	483	3	50	1104	8	47	16	95	57	10	10	52	718	32	298	872	9538	490	346	2673	2396	210	4835	1325
Endogenous	EGR2	NM_000399.3	185	162	26	56	19	119	63	204	32	11	59	21	28	896	113	15	302	537	756	24	35	282	10	165	3	8	112	6	11	3	16	10	2	8	49	246	20	43	63	1296	37	17	331	381	156	987	233
Endogenous	ENTPD1	NM_001098175.1	267	242	135	96	74	135	225	295	138	18	102	107	201	115	527	13	93	62	112	92	96	216	6	129	3	23	66	15	35	35	10	43	10	13	52	348	14	103	112	217	14	78	236	506	233	88	620
Endogenous	EOMES	NM_005442.2	61	73	19	30	30	64	36	86	36	20	40	33	96	57	58	46	63	47	53	52	70	61	1	18	1	2	13	5	1	5	4	3	3	5	39	75	37	26	29	36	16	19	47	74	32	47	41
Endogenous	ETS1	NM_005238.3	272	194	375	68	91	162	192	199	694	55	77	104	344	159	1247	26	419	360	479	119	167	574	36	818	4	73	327	22	33	72	6	50	13	10	67	591	23	522	600	749	46	691	1088	722	1838	737	735
Endogenous	FADD	NM_003824.2	240	202	157	67	51	129	85	244	168	29	36	43	71	81	343	15	94	77	122	93	78	181	10	100	2	26	100	3	11	21	9	26	6	4	44	291	14	172	248	224	9	195	292	421	194	112	247
Endogenous	FAS	NM_000043.3	93	65	45	28	17	66	42	81	48	21	30	32	49	63	135	11	60	64	111	34	54	58	13	87	2	13	47	9	5	10	1	7	2	9	46	124	17	78	99	87	8	45	295	204	124	159	135
Endogenous	FCAR	NM_133280.1	95	140	6	47	18	86	10	109	15	7	41	8	12	20	28	17	27	35	49	12	31	32	3	10	2	9	7	11	1	5	3	2	2	2	29	138	11	5	9	19	6	10	42	150	17	15	33
Endogenous	FCER1A	NM_002001.2	17	15	235	13	38	15	152	8	237	20	18	84	24	65	37	17	54	19	16	86	52	186	2	13	1	21	170	2	16	17	5	31	1	8	12	27	14	136	76	190	19	201	15	27	30	20	131
Endogenous	FCER1G	NM_004106.1	25	47	150	27	200	36	383	38	315	55	294	117	1997	721	1925	61	309	6603	9173	104	187	191	274	2062	14	27	162	10	41	26	78	40	23	24	69	1430	49	176	924	290	42	93	5563	3660	3648	3046	1246
Endogenous	FCGR1A/B	NM_000566.3	231	239	34	77	73	219	139	314	40	26	95	32	39	286	103	42	47	137	326	27	82	67	17	113	6	21	32	24	10	9	25	18	18	14	100	651	43	39	57	38	26	8	302	971	121	245	309
Endogenous	FCGR2A	NM_021642.3	216	210	356	73	473	143	1261	244	168	30	1192	102	509	841	978	27	560	2250	3050	39	114	243	60	906	37	19	86	13	65	17	212	114	16	47	68	1850	20	184	469	147	14	65	3063	6813	1272	1757	4274
Endogenous	FCGR2A/C	NM_201563.4	557	400	633	143	568	257	1783	414	372	48	1423	160	601	867	1469	36	267	2564	4766	81	147	341	75	1202	39	36	136	16	103	27	237	139	36	46	108	2352	37	296	753	325	39	158	3574	8348	1679	2008	4058
Endogenous	FCGR2B	NM_001002273.1	197	207	58	67	26	113	76	240	81	13	67	23	37	42	341	18	72	121	252	37	46	96	8	167	1	23	55	13	8	6	16	10	2	2	58	275	17	126	163	58	21	50	436	626	121	251	420
Endogenous	FCGR3A/B	NM_000570.4	759	546	538	171	857	351	2087	569	548	66	1816	364	1552	2301	3506	118	1921	7215	9826	135	512	773	329	5019	92	74	293	37	308	48	998	832	39	113	226	5521	63	611	1549	462	59	189	8751	30250	5684	6389	12594
Endogenous	FCGRT	NM_004107.4	345	305	2837	95	475	182	1332	380	3451	391	471	876	919	883	6058	30	2095	1045	1560	754	638	2553	81	1550	37	439	1994	14	184	351	101	371	53	88	81	1772	25	3694	4018	2405	166	4486	2984	3006	2789	812	3567
Endogenous	FKBP5	NM_001145775.1	198	176	1492	69	143	122	333	223	660	167	93	210	1204	536	1846	43	2976	1533	1457	650	354	2149	48	1196	46	223	2070	9	45	70	9	150	50	17	65	2652	37	1336	4525	4749	305	2004	2882	1662	2586	1231	1590
Endogenous	FN1	NM_212482.1	14	10	506	15	366	15	153	13	297	100	20	745	86	174	472	16	259	163	176	34	277	1401	5	94	5	242	665	3	17	264	3	255	5	7	17	47	17	7111	945	1416	129	7221	197	130	135	76	804
Endogenous	FOXP3	NM_014009.3	143	237	37	60	34	133	36	264	44	28	36	35	85	67	94	50	61	70	66	47	142	76	2	23	4	13	13	8	5	9	4	7	6	6	72	109	25	36	35	52	24	33	76	284	74	73	70
Endogenous	FYN	NM_002037.3	9	12	249	12	63	12	243	10	302	60	9	129	301	120	804	16	371	267	337	148	107	346	15	532	6	39	213	4	40	55	10	46	5	11	11	154	13	556	308	680	25	464	1526	448	1200	556	805
Endogenous	GATA3	NM_001002295.1	95	114	27	50	25	58	37	129	35	16	27	29	12	34	31	36	25	25	35	31	44	39	6	12	3	4	14	6	5	2	1	2	7	10	39	60	30	15	28	21	20	13	35	94	39	36	30
Endogenous	GBP1	NM_002053.1	655	562	991	195	246	304	1214	568	1748	183	291	286	2353	6686	4783	58	1448	6663	11357	1272	1632	1704	393	4615	31	207	3178	28	196	95	93	116	24	42	172	3931	47	2491	10704	8010	29	1133	24499	9925	16069	14962	4299
Endogenous	GBP5	NM_052942.3	5	13	144	15	117	15	269	12	166	25	64	54	585	1568	685	19	310	886	1294	149	77	403	98	969	2	15	260	6	37	21	31	41	10	8	12	493	6	187	529	1127	9	101	3277	2269	1955	2014	846
Endogenous	GFI1	NM_005263.2	312	254	82	82	37	173	112	297	109	22	66	41	105	87	449	24	123	139	167	64	61	121	12	245	3	39	83	26	18	19	11	7	4	11	81	397	26	82	110	215	25	66	606	527	586	303	217
Endogenous	GNLY	NM_006433.2	161	159	39	55	50	98	249	177	202	56	45	49	235	80	536	82	70	380	230	85	140	111	47	637	5	15	43	9	26	39	8	8	10	7	74	194	47	61	112	124	29	30	679	1072	1557	626	323
Endogenous	GP1BB	NM_000407.4	52	53	369	21	34	29	105	74	222	50	33	92	67	145	320	27	247	52	44	118	138	328	10	44	5	37	170	7	19	32	9	23	8	25	31	174	15	383	267	186	27	241	147	234	145	50	107
Endogenous	GPI	NM_000175.2	348	304	4302	101	801	165	2080	332	4250	497	83	1415	1395	1603	4910	40	2719	682	794	2087	885	5150	106	1513	46	465	2700	13	264	514	68	446	58	129	71	3666	29	3813	4402	4409	256	5465	2388	2072	2961	699	4687
Endogenous	GPR183	NM_004951.3	325	254	75	91	40	175	85	280	84	21	105	39	138	81	614	27	111	1204	942	42	72	82	18	393	1	29	68	20	4	11	11	6	12	5	77	458	31	80	131	174	18	42	553	864	529	514	288
Endogenous	GZMA	NM_006144.2	323	274	73	115	57	201	335	276	366	89	88	127	533	340	1827	54	74	646	764	150	143	179	108	1596	6	57	173	12	69	48	18	11	17	23	92	425	50	114	505	741	35	88	3349	1403	3504	2332	491
Endogenous	GZMB	NM_004131.3	288	242	36	72	22	142	141	324	123	29	29	35	139	498	1474	44	31	1236	2631	55	155	61	224	2064	3	27	250	19	20	16	5	7	1	9	83	366	20	48	939	879	7	20	6112	1081	5514	5859	547
Endogenous	GZMK	NM_002104.2	264	248	37	117	39	193	78	226	92	34	88	61	91	41	300	39	87	325	182	40	96	71	17	347	1	29	27	23	21	16	4	6	9	9	88	378	38	48	86	69	36	16	456	520	382	150	180
Endogenous	HAMP	NM_021175.2	7	5	7	5	3	11	12	10	12	8	7	8	15	17	95	10	10	163	410	15	30	10	6	93	1	1	7	1	1	1	1	1	2	3	2	27	7	11	27	6	6	4	387	34	142	231	37
Endogenous	HAVCR2	NM_032782.3	223	205	57	69	25	120	69	239	83	18	41	41	75	113	672	23	51	1236	1546	41	57	75	16	377	1	12	43	12	9	7	9	6	5	2	55	267	21	70	172	177	17	37	1499	461	979	603	198
Endogenous	HFE	NM_139011.2	337	270	227	99	66	178	160	301	297	48	88	94	132	123	397	17	161	82	115	117	126	361	12	128	4	70	203	30	31	51	9	30	22	15	84	441	32	272	309	372	23	467	211	532	143	79	361
Endogenous	HLA-A	NM_002116.5	95	34	14688	30	13306	49	24386	64	36363	4462	2514	11617	44512	18231	107348	288	18970	32113	53679	17792	10550	23232	2738	40201	617	3903	25893	44	5766	3134	1220	2928	718	1098	96	57407	27	25272	65358	44133	843	29083	86034	66390	80089	43085	96972
Endogenous	HLA-B	NM_005514.6	258	277	14995	81	10516	155	24386	261	32773	4223	3696	10877	36331	23081	84751	335	14313	34325	44554	20214	9571	23191	2851	30572	459	3605	24524	56	5450	2442	1343	2133	775	1246	125	51370	32	19851	72312	56368	797	30124	66557	66303	69591	37823	62340
Endogenous	HLA-C	NM_002117.4	306	241	7957	76	5777	162	12267	347	18743	2579	1883	7486	17191	10856	68804	188	7880	12379	27606	19998	6250	16290	1233	14267	344	1977	20253	33	2137	1592	776	1682	381	608	90	23833	21	8311	40072	31816	286	20270	24754	41857	46206	18778	42402
Endogenous	HLA-DMA	NM_006120.3	431	346	758	123	375	232	1510	427	1864	223	99	473	2193	992	4591	80	720	1320	1593	434	450	1116	224	2572	22	220	633	25	365	125	49	94	49	78	105	1159	50	1577	2483	1692	75	779	5679	3555	4680	2154	3147
Endogenous	HLA-DMB	NM_002118.3	260	211	345	118	175	170	985	289	893	79	79	200	992	408	3390	29	204	655	868	155	210	364	155	1244	19	103	206	23	229	47	37	37	17	30	90	813	33	507	1084	749	34	200	2849	2428	2866	1196	1166
Endogenous	HLA-DOB	NM_002120.3	242	200	165	80	66	172	102	215	110	36	77	54	91	196	313	46	173	112	180	66	102	203	8	118	5	31	60	19	21	17	9	22	12	9	63	351	45	77	85	1059	26	80	417	369	191	145	279
Endogenous	HLA-DPA1	NM_033554.2	278	280	2104	94	215	169	2047	319	4958	232	142	546	2291	1029	12327	91	511	4913	5211	854	619	1638	706	6713	45	288	1856	36	589	172	75	194	41	78	100	1283	56	3710	5399	3171	170	2018	5877	4680	15235	7264	3161
Endogenous	HLA-DPB1	NM_002121.4	294	239	1597	124	190	156	2401	315	4829	248	117	678	1852	840	8633	67	554	3191	3157	710	503	1860	219	3749	10	328	900	22	462	115	61	144	23	44	85	1162	31	2605	2457	2084	154	1256	3818	4019	7435	3683	2333
Endogenous	HLA-DQA1	NM_002122.3	354	159	356	96	136	162	1582	148	24	178	70	749	1988	766	5640	38	271	15	20	14	312	14	769	11	22	1	1231	23	3	79	54	2	29	46	60	1248	33	1278	3281	17	51	567	4007	9493	5173	7132	17
Endogenous	HLA-DQB1	NM_002123.3	70	48	291	34	281	52	1107	72	22	177	39	462	489	488	1552	53	139	16	26	45	212	35	275	9	21	2	1225	7	5	103	28	1	19	55	20	875	32	268	1771	32	68	699	3325	1651	3732	2368	16
Endogenous	HLA-DRA	NM_019111.3	226	221	4769	85	1081	126	8015	236	11512	1023	164	2099	11053	4639	28810	127	2243	15536	14914	1809	1994	5111	1330	11797	95	718	3053	15	1768	461	215	358	84	188	95	4234	15	8690	15129	8635	294	4694	24319	17946	26831	18589	9562
Endogenous	HLA-DRB1	NM_002124.2	10	12	88	8	293	10	221	15	422	162	25	99	1335	897	989	32	118	839	767	92	83	145	76	298	26	27	142	6	38	79	39	4	16	51	11	857	7	294	571	118	44	103	5506	3519	6866	3319	260
Endogenous	HLA-DRB3	NM_022555.3	864	813	2345	210	1735	501	6409	1058	7834	685	183	1674	17074	5567	18387	169	2944	11873	11268	1413	2014	4784	1267	14197	99	727	2904	37	1894	418	256	302	117	297	198	4377	33	5980	10337	4698	188	2762	26531	18789	25655	13625	14697
Endogenous	HRAS	NM_005343.2	67	75	588	34	118	47	253	68	426	58	44	171	146	212	441	38	421	112	101	237	151	505	13	148	7	50	241	3	46	86	3	59	18	30	39	470	29	432	442	519	47	597	309	243	296	125	401
Endogenous	ICAM1	NM_000201.2	224	213	276	77	278	151	537	201	211	69	339	140	741	1577	647	66	389	2876	3021	110	206	255	96	830	33	71	530	15	76	32	97	51	41	29	79	1411	54	233	611	517	43	213	2687	2382	1236	1882	1570
Endogenous	ICAM2	NM_000873.3	197	138	23	45	19	107	15	166	34	18	49	30	30	44	100	16	36	96	151	36	30	42	5	53	1	11	30	6	3	3	2	5	6	4	41	188	9	32	98	58	6	12	123	236	92	139	48
Endogenous	ICAM3	NM_002162.3	139	126	375	65	227	88	615	144	340	62	616	131	139	319	647	49	246	175	311	163	146	356	22	328	16	40	140	9	48	52	96	81	13	24	60	624	24	194	280	285	35	312	449	1679	547	394	1074
Endogenous	ICAM4	NM_001039132.1	238	245	65	60	57	107	70	291	87	7	59	35	44	86	57	12	180	68	119	28	34	98	3	32	1	15	37	5	9	13	18	17	8	4	62	152	12	157	66	62	12	132	56	309	11	56	161
Endogenous	ICAM5	NM_003259.3	62	59	17	17	14	19	23	59	23	8	30	13	19	18	20	12	43	16	25	12	18	29	1	8	1	4	6	2	4	7	2	1	2	1	10	35	12	26	16	21	4	14	27	59	12	27	39
Endogenous	ICOS	NM_012092.2	251	298	28	112	37	175	56	249	62	34	67	52	62	44	428	40	74	72	98	31	108	92	10	266	6	12	38	20	6	10	5	3	11	6	80	312	41	47	34	58	26	21	696	437	926	250	134
Endogenous	ICOSLG	NM_015259.4	372	317	110	94	64	211	81	395	220	42	45	89	83	193	322	29	98	397	432	115	102	117	19	199	4	32	227	13	24	22	3	12	12	17	88	264	33	210	401	356	20	123	467	392	377	505	272
Endogenous	IDO1	NM_002164.3	176	167	183	79	569	107	1535	211	557	62	54	413	3320	4639	2738	50	249	6311	10058	581	1563	569	860	5009	12	55	3143	11	253	50	28	77	31	97	91	839	19	341	7733	5843	28	195	21580	3517	16951	18884	5565
Endogenous	IFI16	NM_005531.1	144	137	2636	57	752	87	1460	149	2758	361	168	835	1295	3265	4748	41	3118	1534	2845	3002	1170	7220	222	3205	31	390	5244	7	225	350	68	301	50	125	57	2697	20	4450	8845	10008	148	5338	7496	3153	4811	5314	7101
Endogenous	IFI35	NM_005533.3	62	57	422	33	142	57	347	58	572	99	54	167	355	1285	1413	49	1446	1330	2267	1266	409	2273	154	1095	8	57	2458	10	46	72	7	47	24	25	44	647	32	1550	5185	5151	30	2172	4930	943	3722	2703	971
Endogenous	IFIH1	NM_022168.2	127	112	362	66	178	80	251	129	477	72	49	133	218	1862	1340	28	1016	1862	3310	1061	340	1748	124	1523	6	71	2842	11	43	67	16	37	14	20	42	775	13	1753	5592	7078	28	1483	5732	1319	2985	4018	1292
Endogenous	IFIT2	NM_001547.4	288	240	211	114	165	152	257	244	180	28	156	100	344	6295	1349	75	796	3488	24044	1471	1319	3611	468	4302	5	33	6702	15	51	25	80	14	3	15	174	1903	28	1715	22406	28782	18	400	12165	6550	9671	27446	4426
Endogenous	IFITM1	NM_003641.3	388	294	1954	110	937	216	3205	365	4163	353	842	1105	6594	8596	27733	314	13439	18099	47236	27691	3948	21053	3557	25383	52	439	71790	45	580	421	432	365	72	126	304	13396	47	25344	105449	101538	201	41502	90751	33629	92946	42969	13384
Endogenous	IFNA1/13	NM_024013.1	557	509	32	182	22	319	20	561	19	14	99	31	10	59	70	25	113	127	451	22	67	54	4	36	6	35	11	30	5	8	13	14	7	6	114	492	36	36	118	38	14	18	176	686	20	104	130
Endogenous	IFNA2	NM_000605.3	294	280	37	115	39	187	42	282	50	46	93	49	14	44	70	45	124	101	213	48	85	67	10	14	2	19	16	12	9	15	4	2	13	10	104	310	48	48	46	38	44	13	127	392	29	90	72
Endogenous	IFNAR1	NM_000629.2	365	299	729	94	108	182	314	356	787	108	80	215	301	270	1082	29	325	178	227	387	308	740	19	395	12	113	567	11	49	107	23	87	19	26	81	744	36	701	962	652	38	909	474	917	517	219	942
Endogenous	IFNAR2	NM_000874.3	328	291	2745	90	770	152	1822	296	2630	357	214	879	1306	1441	3728	17	1210	802	1121	1325	674	3279	90	1524	46	321	1933	12	266	453	76	348	89	143	87	2126	23	2183	2555	2663	90	2799	2768	2118	2155	1253	3805
Endogenous	IFNB1	NM_002176.2	366	306	20	116	24	174	21	298	21	11	96	15	11	62	116	16	168	227	447	17	51	54	3	132	2	21	39	21	7	9	8	3	7	7	79	472	28	43	300	9535	12	18	623	476	32	1205	116
Endogenous	IFNG	NM_000619.2	313	236	21	91	18	174	36	277	51	22	69	18	65	181	128	36	70	72	109	28	92	55	6	79	3	19	80	16	9	11	6	4	8	3	72	312	38	41	55	73	24	22	489	331	225	225	97
Endogenous	IFNGR1	NM_000416.1	302	271	2860	118	803	175	1740	286	2661	386	464	841	1967	1323	5889	45	1714	1477	1824	977	705	3192	140	2035	59	395	2494	19	258	443	120	414	84	141	86	3476	29	2810	4009	3973	292	3876	3778	4616	3114	1857	5631
Endogenous	IGF2R	NM_000876.1	7	10	976	10	284	9	612	4	849	136	253	318	430	659	1378	13	615	744	896	422	254	1069	29	632	15	107	639	3	82	139	70	113	24	64	6	916	8	1008	1360	1614	43	1100	1811	1711	1114	765	1660
Endogenous	IKBKAP	NM_003640.3	22	14	842	16	122	23	344	23	1043	112	37	205	170	280	1396	34	571	237	184	432	268	662	20	324	10	112	846	5	38	123	16	101	5	31	18	249	7	1399	1354	827	43	1167	729	722	818	289	1325
Endogenous	IKBKB	NM_001556.1	111	113	1167	28	523	87	587	124	1069	124	49	501	458	795	1642	20	901	338	368	539	246	1251	35	804	22	194	765	6	134	246	26	177	60	119	32	761	17	1394	1209	1434	73	831	1375	1057	730	496	2680
Endogenous	IKBKE	NM_014002.2	281	234	669	87	315	156	525	249	688	122	73	343	543	1001	1390	30	443	465	997	456	319	845	62	647	12	76	717	24	70	125	24	77	23	47	86	795	21	654	1269	1337	32	522	1430	855	800	1063	2031
Endogenous	IKBKG	NM_003639.2	205	404	924	55	410	175	609	435	818	120	84	461	332	620	1328	13	744	366	562	446	222	1000	28	572	25	121	416	6	122	156	25	117	51	112	76	972	27	755	879	1038	62	722	1149	1078	840	474	1357
Endogenous	IKZF1	NM_006060.3	101	107	31	35	27	74	62	121	68	10	54	30	51	49	207	21	48	61	122	35	65	47	5	162	7	7	26	6	7	10	4	6	4	8	30	161	14	47	36	56	15	29	265	239	279	133	158
Endogenous	IKZF2	NM_016260.2	246	184	2581	79	677	125	1438	200	2303	307	118	817	504	1104	4007	34	931	409	575	1474	580	3006	67	1191	24	287	1643	11	185	348	47	245	74	114	71	1790	23	2393	3255	3955	124	2507	2303	1851	1945	875	3082
Endogenous	IKZF3	NM_183232.2	229	192	35	65	24	104	63	201	87	16	35	33	105	41	379	16	46	111	232	33	57	47	9	254	1	15	29	17	9	10	3	4	6	1	42	231	17	50	66	174	17	19	640	322	658	427	112
Endogenous	IL10	NM_000572.2	24	26	15	17	22	29	35	24	28	23	35	34	28	45	237	32	60	216	251	27	64	51	16	212	3	4	30	6	8	6	2	7	8	4	24	116	23	32	91	68	21	19	759	150	535	469	61
Endogenous	IL10RA	NM_001558.2	300	316	97	97	67	205	221	343	225	53	110	81	251	379	1513	49	109	2042	3273	90	96	122	57	920	10	25	127	12	36	25	28	27	13	17	95	650	35	170	466	208	22	76	2647	1353	1402	1258	654
Endogenous	IL11RA	NM_147162.1	210	182	102	53	73	103	74	190	109	16	23	82	73	84	158	13	101	46	38	91	93	178	5	37	2	14	48	5	13	39	3	8	6	7	40	232	14	156	90	190	11	87	73	249	61	28	254
Endogenous	IL12A	NM_000882.2	29	35	217	35	67	48	114	36	206	74	53	71	114	170	328	79	167	71	118	155	246	269	17	97	4	21	132	12	18	29	5	17	15	19	39	136	65	166	383	387	44	236	210	175	196	157	160
Endogenous	IL12B	NM_002187.2	339	304	26	121	17	191	33	360	25	15	57	18	15	50	64	23	61	52	76	30	60	40	2	22	2	21	19	5	8	5	4	7	7	5	97	332	32	37	24	31	11	16	104	362	39	40	65
Endogenous	IL12RB1	NM_005535.1	418	336	63	131	53	250	97	438	79	44	85	67	56	91	202	34	77	164	314	50	116	80	16	141	5	33	35	27	26	16	19	11	22	25	102	304	51	58	88	90	30	32	321	553	333	302	138
Endogenous	IL13	NM_002188.2	312	248	23	84	55	183	33	308	35	31	61	50	23	31	30	53	77	52	46	43	71	55	4	16	4	12	13	24	12	18	6	5	12	12	103	218	44	23	21	38	24	12	48	228	21	41	43
Endogenous	IL13RA1	NM_001560.2	147	252	2868	40	433	155	1433	285	2812	481	244	770	1463	1048	3949	34	1683	723	646	1357	611	3311	72	1590	35	373	2439	12	197	378	98	337	57	91	69	1992	31	2961	3745	2687	147	3547	1948	2850	2438	855	3243
Endogenous	IL15	NM_172174.1	265	224	138	94	107	135	178	262	182	47	80	83	208	211	313	32	114	173	231	156	118	191	15	130	5	31	119	19	30	18	5	19	9	20	80	357	28	142	289	418	24	149	567	361	241	289	410
Endogenous	IL16	NM_004513.4	153	164	945	66	97	100	534	170	886	126	109	163	282	590	1533	28	505	307	401	419	283	1276	5	359	9	123	401	6	46	111	16	103	14	32	47	661	22	1007	1082	1361	48	504	859	1184	678	545	927
Endogenous	IL17A	NM_002190.2	17	13	21	10	20	19	21	16	25	27	14	23	8	20	18	29	21	29	13	30	41	25	6	5	4	2	11	6	2	6	1	3	4	6	21	15	17	14	7	15	10	9	11	11	9	18	24
Endogenous	IL17B	NM_014443.2	51	57	26	22	19	42	18	55	34	15	22	23	20	31	18	39	35	32	22	26	36	28	2	4	1	1	10	7	5	6	1	2	6	3	20	51	21	14	18	20	20	19	25	61	18	32	23
Endogenous	IL17F	NM_052872.3	342	318	24	145	21	180	32	357	24	15	66	31	14	25	73	31	121	46	66	31	74	43	4	14	2	21	23	18	3	9	8	2	5	11	84	386	29	28	30	31	17	20	84	425	22	41	76
Endogenous	IL18	NM_001562.2	451	391	1228	154	263	254	623	476	1478	250	134	718	981	1091	1720	51	1205	1269	2047	726	638	2396	38	633	30	295	745	19	142	318	34	162	50	124	159	1229	59	1341	1499	3155	110	1134	2580	1085	775	1725	1774
Endogenous	IL18R1	NM_003855.2	230	193	135	96	91	119	131	215	170	46	106	85	409	122	392	27	209	190	247	109	90	224	20	324	21	42	141	18	36	48	21	21	25	14	84	1040	35	188	242	348	19	97	668	1735	283	347	527
Endogenous	IL18RAP	NM_003853.2	272	228	37	71	124	131	280	264	47	20	191	57	286	149	316	16	311	150	251	28	54	113	18	397	15	29	65	9	23	14	77	77	4	13	66	1629	25	60	83	157	11	31	744	4727	343	484	2013
Endogenous	IL19	NM_013371.3	84	48	132	27	161	44	131	24	96	27	61	49	310	151	126	27	100	53	157	84	88	114	48	344	1	12	88	7	18	16	8	135	8	20	36	229	19	51	141	139	13	176	177	197	167	101	1632
Endogenous	IL1A	NM_000575.3	236	184	47	77	44	130	58	193	14	21	72	25	41	110	58	28	53	160	132	21	58	44	6	48	7	15	16	9	9	6	22	3	8	8	65	306	16	25	17	33	10	19	91	447	38	44	127
Endogenous	IL1B	NM_000576.2	234	183	1154	93	530	132	1908	187	53	39	2443	92	714	3715	228	58	316	4725	4525	46	202	470	39	593	281	29	207	16	195	29	720	219	30	56	88	1169	40	154	195	79	29	17	963	8466	207	1781	3666
Endogenous	IL1R1	NM_000877.2	130	91	578	48	141	72	237	113	743	111	166	217	585	246	911	38	403	277	217	235	144	642	24	377	10	78	438	10	33	56	10	68	20	27	36	483	25	574	998	779	77	772	637	1054	433	172	623
Endogenous	IL1R2	NM_173343.1	215	195	148	60	179	112	331	217	91	30	606	59	402	211	260	42	355	466	532	73	81	152	17	153	64	16	64	8	28	15	77	38	46	18	58	1217	31	87	183	197	24	101	611	2289	199	229	853
Endogenous	IL1RAP	NM_002182.2	229	202	776	77	290	124	535	240	737	171	351	258	623	456	868	42	764	225	357	358	332	1314	34	498	30	142	670	15	82	136	121	102	41	45	88	938	63	1113	1199	1153	82	1829	1166	1964	538	372	1903
Endogenous	IL1RL1	NM_016232.4	184	155	21	67	40	87	21	166	62	18	48	48	17	31	32	22	39	28	51	25	51	35	3	22	3	9	10	5	39	5	3	1	7	13	54	143	17	34	19	22	13	11	71	226	16	25	60
Endogenous	IL1RL2	NM_003854.2	200	167	66	69	67	146	44	201	99	23	64	69	49	65	87	27	99	54	62	48	71	96	8	55	4	15	42	12	16	16	10	9	23	15	48	230	24	80	102	93	18	111	104	274	49	46	197
Endogenous	IL1RN	NM_000577.3	314	270	1308	69	596	135	838	338	1449	271	570	864	2749	7079	2862	40	681	12457	9501	538	319	766	247	2543	190	165	646	21	536	38	221	158	328	277	95	5000	20	322	1863	1128	82	1156	4908	4917	3069	4689	3953
Endogenous	IL2	NM_000586.2	210	179	22	75	27	123	25	144	21	18	66	19	16	29	45	29	113	55	70	13	51	37	1	14	3	12	11	16	3	5	7	9	2	4	57	287	27	37	20	38	20	24	84	288	19	20	72
Endogenous	IL20	NM_018724.3	375	340	27	123	41	218	46	342	46	37	112	40	62	83	74	41	154	91	111	56	103	73	7	36	3	26	29	26	7	16	6	6	7	12	111	415	41	62	30	53	38	41	115	444	25	40	97
Endogenous	IL21	NM_021803.2	343	295	44	111	24	182	47	302	48	9	83	22	19	40	195	16	149	64	92	32	56	76	5	82	4	18	28	26	18	7	9	2	9	7	82	439	30	56	53	46	16	49	283	469	169	85	111
Endogenous	IL21R	NM_021798.2	210	172	27	69	35	130	49	228	53	37	46	36	39	37	184	38	44	76	126	50	80	47	10	135	5	11	15	9	9	12	3	3	10	11	61	146	34	26	38	44	17	12	201	214	285	202	64
Endogenous	IL22	NM_020525.4	284	282	20	100	41	199	40	261	41	35	92	40	15	42	47	53	111	63	96	43	91	53	9	24	4	24	11	14	11	12	7	4	16	12	86	346	41	36	25	43	25	15	47	325	20	46	63
Endogenous	IL22RA2	NM_181310.1	11	9	7	2	5	7	9	9	7	5	4	4	4	7	15	7	10	26	13	11	25	15	1	7	1	2	2	1	3	3	1	1	1	1	8	12	3	4	9	9	5	1	7	10	6	11	12
Endogenous	IL23A	NM_016584.2	246	228	85	94	47	141	80	285	60	41	128	69	51	63	89	44	71	141	116	56	116	100	8	35	4	17	25	17	33	27	5	7	15	30	74	320	41	56	57	93	33	27	89	330	32	77	216
Endogenous	IL23R	NM_144701.2	265	202	25	98	22	113	45	229	20	16	52	22	11	20	26	21	38	55	69	25	70	60	4	22	6	14	13	16	3	4	3	5	7	5	67	186	26	19	13	26	13	18	65	267	26	29	60
Endogenous	IL26	NM_018402.1	348	348	53	109	73	219	78	357	61	62	101	54	77	108	95	87	129	114	111	103	219	102	8	27	9	19	24	15	7	9	10	5	16	13	115	388	77	67	45	59	52	22	106	386	41	63	116
Endogenous	IL27	NM_145659.3	224	177	14	49	20	112	35	305	22	12	23	13	35	113	45	11	53	144	240	19	42	23	3	45	1	11	24	3	6	3	2	3	5	1	78	83	17	22	48	49	9	20	144	130	63	157	56
Endogenous	IL28A	NM_172138.1	655	576	33	139	36	345	27	614	22	15	93	27	34	58	68	45	76	218	352	44	95	50	15	121	2	30	156	32	8	10	9	5	8	4	158	576	51	38	379	12373	25	9	485	669	45	2057	49
Endogenous	IL28A/B	NM_172139.2	316	284	14	93	25	151	19	374	16	22	37	17	9	28	38	26	22	62	127	21	58	35	10	33	3	16	50	13	6	8	5	7	3	5	82	211	22	31	133	3708	11	11	208	279	21	587	34
Endogenous	IL29	NM_172140.1	34	17	14	16	18	24	10	22	23	13	22	11	14	19	16	17	17	140	294	19	48	21	1	55	1	7	30	4	5	6	2	1	4	6	22	60	14	15	152	4916	11	5	342	77	23	1020	12
Endogenous	IL2RA	NM_000417.1	194	148	21	66	19	111	31	187	23	11	37	19	58	54	148	26	50	97	153	39	51	38	14	111	1	12	11	7	8	3	4	4	5	4	57	226	18	20	24	42	14	8	505	311	556	236	69
Endogenous	IL2RB	NM_000878.2	324	295	195	91	52	207	224	325	535	77	62	186	137	114	1337	41	610	242	525	108	227	606	73	652	8	85	452	14	35	74	12	40	14	16	95	297	35	942	908	848	52	1368	1730	645	2757	1024	474
Endogenous	IL2RG	NM_000206.1	146	228	343	59	131	170	502	270	647	71	383	109	545	339	1700	41	165	1291	1529	157	137	295	71	1206	25	66	248	19	68	66	90	44	27	25	82	692	25	192	413	814	54	202	1501	2403	1876	1300	1344
Endogenous	IL3	NM_000588.3	255	195	18	66	24	129	21	198	14	14	43	19	48	55	23	35	46	59	55	37	76	53	5	13	1	8	6	10	3	7	4	2	5	5	62	135	28	22	22	25	20	13	49	240	10	34	40
Endogenous	IL32	NM_001012633.1	852	905	54244	272	91933	693	52666	931	61330	102233	70557	96658	9619	59451	15146	146154	70767	77379	82926	96806	203239	68114	20109	10656	13055	10806	12027	130	18841	25006	11313	6832	27502	31583	1720	44340	218	34557	16183	26188	61370	7220	11979	29732	12954	66312	15021
Endogenous	IL4	NM_000589.2	182	202	16	52	17	108	25	214	18	9	25	16	18	20	15	29	32	45	35	24	42	19	2	14	3	3	13	11	8	3	5	4	6	10	64	99	23	22	15	19	18	7	29	94	27	32	14
Endogenous	IL4R	NM_000418.2	38	34	632	28	348	27	569	31	836	107	230	324	377	576	1458	66	682	693	919	209	222	736	51	593	16	145	559	10	80	172	57	79	27	46	41	881	39	1188	1259	843	114	1097	1504	1496	916	614	1687
Endogenous	IL5	NM_000879.2	257	193	17	76	16	123	27	192	19	17	82	21	15	32	62	13	92	69	54	39	58	59	4	19	3	12	5	24	5	6	4	1	4	5	73	275	25	43	33	32	19	16	90	334	25	34	74
Endogenous	IL6	NM_000600.1	9	14	24	4	15	19	23	6	12	12	12	18	28	162	43	20	61	557	513	22	37	17	1	26	1	1	37	1	3	4	1	1	5	3	9	18	13	13	38	59	13	14	187	33	28	80	143
Endogenous	IL6R	NM_000565.2	305	268	478	103	136	172	272	250	338	105	266	173	153	270	535	56	538	515	567	224	224	626	22	268	12	75	297	22	52	66	53	63	32	44	64	674	62	408	623	1223	83	325	593	995	395	673	583
Endogenous	IL6ST	NM_002184.2	475	469	3080	175	541	293	1175	475	3780	442	210	889	1503	1865	4407	78	2371	1354	1536	975	858	4006	120	2270	48	558	3507	40	269	520	63	389	66	109	154	2514	73	4122	5899	5704	324	4955	3380	2624	2767	2587	4357
Endogenous	IL7	NM_000880.2	226	198	218	93	60	125	102	219	208	54	47	80	42	61	268	33	143	71	99	95	114	221	12	44	5	30	66	9	20	31	5	19	13	23	69	316	30	203	225	146	21	198	100	377	52	60	160
Endogenous	IL7R	NM_002185.2	307	232	58	80	24	152	66	242	94	14	84	27	112	52	441	36	130	491	480	44	77	93	13	505	3	18	52	27	18	10	10	7	13	12	88	432	29	97	76	104	14	31	677	545	558	489	328
Endogenous	IL8	NM_000584.2	146	136	12700	71	7262	122	14758	161	620	162	36280	1788	34607	10003	8486	68	7882	21534	12429	260	1383	5313	408	5483	678	167	3997	25	1320	636	5802	1398	1201	588	139	34895	36	907	2519	9762	178	810	17300	126721	3075	18637	33938
Endogenous	IL9	NM_000590.1	16	14	3	10	4	14	7	15	10	5	7	10	1	7	13	11	5	5	18	6	22	10	3	1	1	1	2	2	2	3	1	1	1	1	2	16	5	6	8	6	5	6	10	18	10	13	11
Endogenous	ILF3	NM_001137673.1	378	367	6934	164	1111	232	2711	424	6115	833	180	1859	1471	3007	10004	133	3506	2313	2330	2842	1347	6953	162	2989	50	912	4361	25	434	1019	98	761	122	244	166	4252	102	6682	8166	11069	436	6940	6505	4202	5492	2895	8104
Endogenous	IRAK1	NM_001569.3	94	151	916	25	264	56	632	196	797	114	59	358	304	337	1496	25	571	676	859	592	168	979	55	577	8	94	712	4	88	124	11	100	17	46	39	1107	18	549	1339	1456	67	1018	1527	747	1341	512	1281
Endogenous	IRAK2	NM_001570.3	10	21	270	11	153	16	175	14	262	39	60	146	467	1028	481	25	374	2319	2017	267	184	364	34	417	14	20	558	2	59	52	15	31	22	30	10	1125	9	281	783	3141	33	334	746	430	394	1722	965
Endogenous	IRAK3	NM_007199.1	175	134	232	51	297	101	435	162	207	43	67	140	593	410	404	25	124	348	291	190	167	459	15	275	10	29	182	9	51	48	12	18	13	28	48	904	19	161	355	475	35	222	439	527	429	212	1107
Endogenous	IRAK4	NM_016123.1	249	251	545	81	110	134	267	259	513	69	60	171	303	294	979	12	376	179	312	225	205	673	13	331	3	90	406	9	40	109	17	72	27	28	51	594	23	555	699	711	28	579	903	703	544	367	801
Endogenous	IRF1	NM_002198.1	44	37	1056	29	480	37	1183	44	1184	179	280	379	1249	3068	2042	56	1687	1721	2101	887	731	1505	202	1850	32	146	2005	14	195	110	95	174	56	104	47	1798	37	1524	3416	5097	111	1255	6308	3082	4477	4330	3409
Endogenous	IRF3	NM_001571.5	6	12	518	14	191	12	330	8	546	75	22	219	551	366	915	15	415	131	167	300	172	618	19	249	11	74	287	3	44	103	4	52	16	27	7	390	11	642	685	617	34	511	595	592	369	213	816
Endogenous	IRF4	NM_002460.1	396	306	59	107	52	186	95	389	85	21	53	46	154	83	533	24	94	381	444	51	87	83	17	490	5	38	128	20	22	11	8	9	8	15	98	349	29	89	210	170	33	55	1244	488	757	527	579
Endogenous	IRF5	NM_002200.3	123	118	479	39	67	79	254	132	453	59	36	143	107	275	652	17	212	362	498	234	158	324	27	293	3	62	182	6	34	44	10	42	14	26	43	346	16	397	568	617	29	278	897	505	457	361	421
Endogenous	IRF7	NM_001572.3	327	285	510	70	294	134	332	405	548	104	117	223	353	3280	2194	31	2963	3651	6394	2264	563	3344	143	1800	10	70	3541	9	50	74	29	54	23	47	98	1379	28	3006	6766	5934	36	2338	6191	2905	3410	4689	2521
Endogenous	IRF8	NM_002163.2	184	153	73	70	44	116	133	206	201	20	37	52	223	332	1119	28	61	466	870	55	63	98	42	730	10	26	146	7	36	9	8	7	6	7	59	300	23	154	241	141	16	54	1243	561	892	660	420
Endogenous	IRGM	NM_001145805.1	381	297	27	118	13	192	16	362	21	8	46	13	16	25	45	22	50	45	80	21	53	35	2	17	2	17	12	10	3	2	5	3	2	4	69	326	23	28	21	23	7	10	82	377	19	22	74
Endogenous	ITGA2B	NM_000419.3	249	244	42	82	18	161	78	267	52	15	23	20	18	38	74	16	107	34	57	44	45	70	2	15	2	15	33	6	9	8	1	5	6	8	48	172	15	53	65	90	9	53	60	168	52	28	69
Endogenous	ITGA4	NM_000885.4	81	63	48	29	18	45	88	98	120	21	29	29	95	50	430	16	23	104	153	42	38	59	14	262	1	13	51	5	8	9	5	9	2	4	34	119	11	73	91	97	12	66	338	237	411	196	239
Endogenous	ITGA5	NM_002205.2	18	16	107	13	79	24	174	15	113	24	196	33	76	117	284	29	67	1200	1758	61	61	89	35	267	3	10	45	4	18	14	31	11	5	12	15	202	18	60	214	67	18	94	1039	555	568	501	374
Endogenous	ITGA6	NM_000210.1	369	309	1401	112	436	193	651	331	1635	138	105	251	556	903	1402	37	1101	281	332	437	407	1573	51	406	17	193	1180	28	82	229	28	153	22	35	104	1115	35	1007	1676	2326	133	1521	968	1027	752	517	1908
Endogenous	ITGAE	NM_002208.4	127	103	714	44	112	80	344	128	835	112	50	201	234	190	1189	38	215	136	283	209	217	485	15	260	10	77	239	8	43	57	8	57	14	20	23	455	31	447	473	478	43	589	609	421	717	343	467
Endogenous	ITGAL	NM_002209.2	245	219	334	74	59	144	419	237	441	45	132	100	179	153	1565	23	175	370	1080	128	148	278	41	804	6	60	161	13	51	22	35	66	11	21	84	632	20	203	537	459	24	280	1812	1271	1661	938	815
Endogenous	ITGAM	NM_000632.3	265	241	62	72	69	153	150	257	53	12	164	31	66	161	190	44	248	196	364	42	132	73	12	164	9	14	26	13	16	16	20	28	10	13	56	478	31	55	51	196	25	40	378	1177	142	315	692
Endogenous	ITGAX	NM_000887.3	388	304	401	122	730	212	1701	341	352	47	2471	277	549	822	1521	59	481	2289	2517	79	219	383	101	1244	39	56	117	19	202	49	542	222	94	94	98	1866	30	275	234	202	23	71	2390	9422	1350	1351	4761
Endogenous	ITGB1	NM_033666.2	441	278	3655	121	903	128	2000	321	3491	450	98	1277	1987	1431	6322	39	1803	1042	992	1534	914	4027	102	1969	35	478	2674	11	313	517	54	427	108	172	62	2624	31	3024	3856	3743	203	4739	2314	2131	2980	1188	3914
Endogenous	ITGB2	NM_000211.2	193	201	331	92	299	111	954	217	608	88	627	158	352	444	2147	57	343	1329	3391	139	172	365	118	1162	23	54	193	14	90	41	138	76	28	51	63	815	67	292	740	337	30	164	1848	3162	1946	1119	2160
Endogenous	ITLN1	NM_017625.2	202	200	66	73	17	124	34	226	79	11	41	27	26	24	39	23	63	39	46	30	44	45	2	16	3	12	26	5	5	4	1	2	5	8	51	165	25	31	31	27	20	29	62	228	34	17	80
Endogenous	ITLN2	NM_080878.2	334	286	24	110	19	174	25	332	13	10	62	17	15	33	43	15	139	71	90	16	49	41	1	15	3	15	9	15	3	7	4	1	4	7	79	313	31	21	15	42	11	16	121	380	16	55	75
Endogenous	JAK1	NM_002227.1	215	233	1609	71	352	127	809	267	1564	200	174	429	426	784	1968	28	1044	879	1012	694	478	1738	48	793	9	147	1008	11	99	191	47	174	40	57	73	1260	20	1604	2180	2378	69	1826	1567	1267	1485	1124	1673
Endogenous	JAK2	NM_004972.2	242	255	1952	88	509	151	1173	255	1706	285	113	505	804	2248	3518	21	1108	951	1864	1463	589	2649	111	1626	29	228	2027	5	180	305	39	243	57	112	65	1943	28	2132	3809	5234	71	1634	6352	2124	2813	3114	2855
Endogenous	JAK3	NM_000215.2	34	27	61	25	101	26	251	25	175	47	148	77	172	187	620	39	92	352	683	74	96	88	20	418	6	9	58	6	27	34	27	5	7	15	33	340	28	134	167	155	15	47	1129	913	851	703	612
Endogenous	KCNJ2	NM_000891.2	338	270	467	128	110	199	272	302	547	113	136	140	226	655	724	52	462	396	723	258	217	625	54	339	32	95	373	22	61	94	33	57	29	34	99	981	63	697	688	488	56	467	780	1217	383	506	675
Endogenous	KIR3DL1	NM_013289.2	183	246	27	103	31	204	27	203	30	37	66	38	11	20	21	28	58	52	49	41	77	37	9	18	7	16	12	13	5	13	4	2	9	9	61	290	37	28	14	32	19	8	51	192	42	37	33
Endogenous	KIR3DL2	NM_006737.2	311	269	40	105	25	195	52	234	40	22	81	44	69	62	60	70	79	83	73	46	120	77	11	34	8	13	20	19	12	17	5	5	11	14	104	314	47	48	25	33	35	26	56	383	40	65	39
Endogenous	KIR3DL3	NM_153443.3	162	95	22	71	26	98	27	125	29	20	56	31	17	37	25	29	53	44	50	38	63	36	4	15	2	10	21	10	7	6	2	3	10	4	60	192	34	34	14	24	11	8	38	244	12	30	42
Endogenous	KIR_Activating_Subgroup_1	NM_001083539.1	18	10	22	10	10	13	35	20	24	11	25	23	19	39	34	24	50	30	38	24	49	39	6	21	4	4	7	2	6	10	1	8	4	2	12	42	8	10	22	38	15	15	33	57	22	34	41
Endogenous	KIR_Activating_Subgroup_2	NM_014512.1	365	218	24	99	36	143	52	330	43	33	107	50	37	50	63	28	162	55	120	49	95	78	5	23	3	34	7	16	6	13	7	7	10	10	155	375	55	36	20	55	34	10	131	725	24	49	83
Endogenous	KIR_Inhibiting_Subgroup_1	NM_014218.2	68	51	24	35	34	53	45	33	46	26	64	27	27	32	74	32	78	77	63	31	64	36	7	43	1	17	14	13	15	10	3	2	10	10	40	109	20	27	29	42	29	11	81	135	141	83	39
Endogenous	KIR_Inhibiting_Subgroup_2	NM_014511.3	55	29	38	30	21	36	32	28	49	19	42	29	28	37	79	27	54	59	66	24	60	51	6	70	2	7	9	13	9	14	3	9	1	16	21	100	12	26	41	49	21	22	99	144	143	117	50
Endogenous	KIT	NM_000222.2	73	52	447	33	130	58	368	20	673	58	65	272	184	176	486	18	209	160	83	245	114	429	8	289	6	43	352	16	58	145	7	90	22	25	34	386	18	405	529	619	53	575	200	321	268	175	791
Endogenous	KLRAP1	NR_028045.1	22	24	206	21	88	28	138	21	193	63	44	131	87	132	270	28	80	64	76	133	85	321	9	82	6	17	103	8	26	36	3	20	9	16	30	162	32	227	169	376	24	280	147	107	102	104	332
Endogenous	KLRB1	NM_002258.2	23	38	76	19	42	36	135	31	132	43	28	58	264	89	334	51	40	55	87	72	85	89	9	189	3	34	50	3	28	28	6	12	12	16	31	80	33	124	61	41	26	54	102	154	288	122	187
Endogenous	KLRC1	NM_002259.3	373	350	34	139	30	181	133	414	160	29	72	74	237	97	588	67	92	145	415	109	141	97	17	258	3	33	53	17	20	31	8	5	15	13	121	361	53	84	109	247	26	62	599	611	686	576	205
Endogenous	KLRC2	NM_002260.3	264	326	45	101	42	160	182	340	161	31	118	65	169	71	626	28	130	147	314	94	87	107	10	343	4	47	52	36	17	48	10	15	9	12	97	552	46	93	139	291	20	60	672	553	789	685	260
Endogenous	KLRC3	NM_007333.2	15	13	34	7	14	17	100	15	111	27	22	48	69	34	486	20	38	59	145	55	47	62	8	122	5	9	39	4	12	12	6	5	5	5	20	63	14	46	54	96	6	26	204	114	245	278	75
Endogenous	KLRC4	NM_013431.2	142	163	42	74	40	98	144	143	125	52	66	52	76	46	417	32	76	81	154	66	84	79	12	178	5	22	18	17	18	22	8	10	18	11	62	216	43	78	61	93	23	25	261	233	314	240	122
Endogenous	KLRD1	NM_002262.3	33	20	46	33	34	22	76	34	150	27	24	31	126	90	287	53	46	152	204	72	106	66	18	231	7	5	45	6	8	13	1	2	5	10	48	78	40	53	82	124	40	39	375	147	552	354	84
Endogenous	KLRF1	NM_016523.1	201	164	112	63	109	122	145	228	147	17	45	71	81	65	277	15	56	40	107	156	75	189	1	90	2	26	87	18	29	27	4	18	10	12	65	279	20	33	140	264	15	131	155	330	135	47	263
Endogenous	KLRF2	NM_001190765.1	12	11	12	10	10	16	15	9	22	16	26	16	14	22	13	21	10	14	14	27	45	25	3	6	2	3	14	3	3	5	1	1	5	1	11	13	12	17	12	27	1	14	11	24	12	24	19
Endogenous	KLRG1	NM_005810.3	27	43	31	40	41	37	58	46	68	34	43	63	42	35	73	43	44	54	56	63	83	58	8	45	3	5	17	10	10	10	4	6	10	15	47	36	50	39	27	32	21	14	41	40	48	52	43
Endogenous	KLRG2	NM_198508.2	292	241	53	108	59	171	70	269	80	60	97	94	53	76	70	63	75	78	69	71	91	76	16	24	7	10	14	23	18	22	10	7	18	14	110	246	56	48	36	44	34	22	55	266	32	73	75
Endogenous	KLRK1	NM_007360.1	147	145	56	60	29	86	148	139	205	34	54	61	136	57	539	32	44	111	177	73	49	96	12	360	4	19	61	9	17	22	10	11	9	13	40	218	19	106	90	147	15	48	508	375	515	328	225
Endogenous	LAG3	NM_002286.5	11	13	36	12	27	21	103	21	238	29	25	117	627	296	7833	36	275	1459	2349	193	112	157	175	4348	2	19	856	3	31	27	7	21	4	8	22	996	13	371	2733	2212	21	654	12430	1996	12072	5944	2367
Endogenous	LAIR1	NM_002287.3	245	259	45	74	30	152	101	300	128	17	36	34	164	140	848	11	43	1040	2508	41	34	82	85	877	2	36	64	15	17	8	4	7	1	5	86	456	17	119	466	122	6	68	2031	659	1535	1346	332
Endogenous	LAMP3	NM_014398.3	261	208	822	96	102	167	452	203	881	102	68	131	204	1190	1524	37	1458	996	1579	2222	363	2812	167	1038	6	85	5631	22	74	76	21	55	20	27	86	754	27	2619	8564	8854	40	2929	5215	1113	4678	3411	471
Endogenous	LCK	NM_005356.2	287	263	74	88	41	164	142	285	124	31	47	42	131	66	570	38	47	108	181	90	78	100	8	247	3	23	39	9	15	17	5	7	10	11	66	276	22	90	88	89	16	61	606	445	824	251	166
Endogenous	LCP2	NM_005565.3	329	281	801	126	720	207	1360	259	522	76	1732	196	1320	2113	2171	53	839	4053	6010	192	253	572	147	2421	53	74	333	47	157	72	450	148	62	86	119	3847	74	419	871	785	65	170	5677	10493	3066	3949	4955
Endogenous	LEF1	NM_016269.3	22	23	524	18	43	27	104	19	422	73	27	98	74	141	360	26	155	132	93	146	221	466	8	82	4	46	366	5	20	84	9	59	6	9	30	177	30	355	684	726	33	667	196	108	179	159	129
Endogenous	LGALS3	NM_001177388.1	47	60	40289	47	7347	42	17838	57	34346	3776	765	9540	13274	11532	35486	160	13684	8871	6553	13771	7216	34889	841	10760	407	2934	16970	15	2906	2471	464	3641	1114	1670	90	25084	45	14650	25528	31894	1006	34173	16314	13295	23342	7932	28307
Endogenous	LIF	NM_002309.3	289	237	191	95	71	161	129	278	234	45	99	113	185	262	426	61	394	206	295	183	152	255	13	266	3	59	372	22	22	46	23	27	10	13	84	476	48	562	621	529	48	249	1578	756	494	693	644
Endogenous	LILRA1	NM_006863.1	254	218	40	67	27	148	75	246	49	32	90	35	44	93	120	47	81	164	343	50	90	58	20	95	4	19	31	10	5	14	11	3	4	4	86	267	37	43	78	75	19	38	193	393	76	184	196
Endogenous	LILRA2	NM_006866.2	220	162	27	56	36	101	125	188	17	12	179	27	40	39	79	13	74	206	336	22	49	26	8	67	1	10	16	10	5	7	30	12	6	4	44	242	18	34	64	34	16	12	252	714	58	160	297
Endogenous	LILRA3	NM_006865.3	343	336	89	144	122	245	89	280	94	107	114	122	118	247	244	143	92	1030	1760	86	180	98	93	483	14	23	31	37	29	47	30	14	27	39	119	300	121	107	258	67	77	32	1265	407	628	1869	225
Endogenous	LILRA4	NM_012276.3	122	100	21	52	18	86	27	130	30	39	48	48	16	31	69	31	34	46	34	31	77	50	6	31	1	15	15	14	5	7	3	3	17	10	38	107	33	13	21	37	24	12	40	124	70	57	53
Endogenous	LILRA5	NM_181879.2	379	293	122	113	232	169	233	353	36	35	222	55	208	1152	386	61	319	2061	4438	65	110	101	105	873	26	17	113	14	35	9	60	60	16	25	95	1556	37	59	594	233	24	12	2943	2185	988	2771	2328
Endogenous	LILRA6	NM_024318.2	252	216	26	142	45	223	79	381	28	35	98	33	45	93	86	36	52	253	560	45	95	57	11	101	4	13	7	17	4	9	6	9	9	6	78	327	39	36	69	36	24	13	499	527	270	224	278
Endogenous	LILRB1	NM_001081637.1	253	218	40	80	26	152	45	245	101	16	34	26	30	195	776	22	30	755	2703	38	70	59	38	599	2	9	80	3	10	4	8	1	4	3	57	212	28	48	364	150	8	21	1159	337	758	1425	366
Endogenous	LILRB2	NM_005874.1	600	581	75	156	118	316	222	579	94	40	281	83	79	398	503	84	161	1789	4193	56	111	121	99	768	12	35	38	26	29	16	28	21	25	23	169	629	66	76	475	100	44	32	2511	1514	1082	3158	770
Endogenous	LILRB3	NM_006864.2	151	105	75	53	137	73	401	129	20	13	369	48	149	209	175	12	148	474	750	13	51	52	19	336	17	9	30	3	22	8	90	61	7	29	48	737	14	46	95	45	5	17	862	2105	199	455	1388
Endogenous	LILRB4	NM_001081438.1	210	180	33	69	11	126	48	222	71	12	44	24	34	137	622	12	45	2362	3826	22	59	76	56	672	2	18	55	14	10	3	6	5	5	4	70	274	16	66	431	164	8	33	1487	793	1230	1015	207
Endogenous	LILRB5	NM_001081442.1	298	256	19	68	16	181	19	268	8	12	28	7	5	12	25	15	20	31	29	15	35	18	1	13	1	10	6	5	3	5	1	1	2	5	60	147	11	12	12	5	8	7	23	157	19	17	23
Endogenous	LITAF	NM_004862.3	322	345	2508	108	968	164	2121	371	2988	322	1869	667	1193	2582	3464	32	1697	3135	2841	929	633	2338	169	2201	74	271	2073	21	219	292	488	467	61	125	98	3264	28	2307	3276	3782	172	3199	3538	10258	3460	2903	7024
Endogenous	LTA	NM_000595.2	345	325	44	99	44	245	57	367	59	31	76	41	33	70	161	45	136	98	117	113	84	118	7	52	3	24	38	24	14	23	10	5	7	16	74	344	22	38	53	122	25	33	101	341	62	69	98
Endogenous	LTB4R	NM_181657.3	199	226	1208	57	436	123	563	294	998	120	132	504	957	599	1474	49	1391	214	195	408	447	1744	28	376	25	290	530	7	94	388	43	175	36	76	50	745	41	1622	1096	1194	75	1052	794	1260	306	191	1764
Endogenous	LTB4R2	NM_019839.4	188	171	1065	77	225	130	481	213	793	115	69	289	114	315	1159	43	730	119	128	312	290	1387	14	226	16	173	338	21	66	224	21	99	29	31	58	660	33	1210	897	1074	80	808	611	732	295	136	1161
Endogenous	LTBR	NM_002342.1	163	129	1357	43	411	78	705	168	944	159	61	469	499	705	2079	22	1217	442	722	640	299	1507	48	701	23	165	911	7	123	204	28	154	42	99	47	1287	7	1530	1768	1828	119	1957	1420	1219	1552	693	2287
Endogenous	LTF	NM_002343.2	337	258	925	90	56	168	165	286	2743	27	66	122	310	203	1037	126	691	170	61	59	180	854	30	316	7	299	3530	23	134	163	19	140	8	12	82	510	28	1115	3180	1182	130	7323	329	436	58	80	12438
Endogenous	LY96	NM_015364.2	10	11	164	12	107	9	315	24	222	21	156	112	520	206	763	23	153	264	512	91	97	227	18	482	10	24	153	4	36	20	42	29	8	20	25	467	5	102	162	208	18	193	738	1783	469	392	1302
Endogenous	MAF	NM_005360.4	316	249	53	96	42	159	52	266	66	39	108	56	34	84	133	39	135	102	143	64	94	76	13	43	2	20	22	21	11	10	6	7	11	15	65	308	49	57	53	99	40	36	153	372	99	167	93
Endogenous	MALT1	NM_006785.2	322	288	805	118	222	197	366	336	694	106	104	283	469	596	1366	21	496	530	595	392	176	896	23	523	12	91	389	17	71	115	20	75	24	33	84	906	32	742	639	994	53	575	1022	820	816	644	1092
Endogenous	MAP4K1	NM_007181.3	250	264	125	94	68	191	204	302	198	60	51	118	109	98	479	49	97	135	169	112	112	193	19	255	5	26	69	15	38	30	6	16	16	19	95	274	41	131	98	138	35	75	437	381	578	198	260
Endogenous	MAP4K2	NM_004579.2	97	87	528	17	119	45	336	69	496	65	66	188	163	209	729	26	325	126	167	232	149	411	18	267	13	57	341	5	51	81	18	65	9	18	57	421	28	434	551	485	32	427	468	436	494	138	607
Endogenous	MAP4K4	NM_004834.3	162	152	1914	60	329	92	945	192	1167	192	201	342	735	646	2291	45	841	560	521	675	329	1712	34	682	19	219	689	12	127	202	48	190	38	77	62	1410	32	1374	1272	1961	59	1028	1399	1645	855	631	1855
Endogenous	MAPK1	NM_138957.2	227	201	3638	66	478	116	1420	211	3576	465	298	749	605	1011	4391	36	1584	853	897	1360	653	3380	72	1324	31	432	3025	15	196	387	95	465	59	89	58	2335	21	3149	5195	4148	207	4323	2197	2345	2469	1207	2759
Endogenous	MAPK11	NM_002751.5	361	288	91	100	70	197	67	331	149	42	64	65	115	112	128	51	423	99	111	96	124	153	11	64	8	41	74	15	13	47	7	13	19	15	107	289	51	287	156	231	27	143	196	316	130	94	238
Endogenous	MAPK14	NM_001315.1	91	92	2221	35	1061	66	1328	101	2092	267	232	773	1993	1179	3268	40	1795	473	650	1204	528	2846	43	906	44	246	1006	7	144	292	47	210	48	114	40	2517	29	2377	2455	2221	90	2021	2321	3069	1454	703	4298
Endogenous	MAPKAPK2	NM_004759.3	12	11	1031	14	301	10	515	13	843	112	167	337	326	591	1447	26	857	470	544	463	220	998	38	577	10	81	577	3	63	97	24	100	25	38	15	1014	13	754	1227	1235	79	1191	1153	818	1221	639	1205
Endogenous	MARCO	NM_006770.3	199	190	17	60	17	102	15	227	12	10	28	13	30	36	56	19	32	234	452	11	52	30	3	33	2	9	7	8	2	7	2	1	5	1	40	174	12	21	31	20	6	5	120	216	64	110	53
Endogenous	MASP1	NM_139125.3	155	159	27	72	44	131	40	159	56	41	48	48	45	71	34	64	44	49	64	63	95	79	18	16	2	13	23	6	16	15	6	1	11	16	70	126	38	41	31	34	37	19	43	158	17	52	42
Endogenous	MASP2	NM_139208.1	182	163	9	44	26	94	32	178	28	23	38	44	12	26	24	39	50	37	51	29	62	37	7	8	5	7	8	8	11	9	4	1	7	10	49	79	26	14	15	17	16	12	24	84	12	23	31
Endogenous	MBL2	NM_000242.2	71	60	8	42	31	43	16	62	17	14	41	26	17	20	13	25	41	39	34	18	45	38	1	4	1	6	8	6	3	8	4	1	3	7	23	78	27	12	5	11	9	7	15	71	1	19	23
Endogenous	MBP	NM_002385.2	114	100	1101	30	211	60	685	139	1172	131	175	299	410	544	1516	14	637	386	474	510	235	1208	32	456	20	97	597	4	55	105	46	97	15	39	29	850	10	970	1554	1458	47	1006	1120	1323	914	582	1342
Endogenous	MCL1	NM_021960.3	204	164	3247	93	1116	125	2984	207	3315	454	2578	1050	1701	3010	5758	56	6405	4059	6953	2987	1326	4964	252	4172	72	477	4449	18	403	471	526	536	185	200	66	4655	39	4138	9165	11231	738	4805	11393	14076	7516	6634	9055
Endogenous	MIF	NM_002415.1	17	19	4230	11	672	14	2360	19	5017	580	55	1285	1537	1325	7878	49	2195	612	599	1845	1264	4910	98	919	54	417	2981	3	218	462	60	323	43	113	26	3741	14	3862	5748	4317	247	6500	2018	2495	2789	751	3067
Endogenous	MME	NM_000902.2	242	194	44	72	65	116	221	244	21	10	303	28	28	40	42	16	116	50	57	19	55	53	4	88	3	18	8	13	18	9	29	21	8	5	59	529	21	49	13	39	13	7	127	1164	14	102	596
Endogenous	MR1	NM_001531.2	221	209	241	83	63	138	129	231	395	43	58	77	132	134	773	28	94	101	126	168	119	344	12	141	11	44	249	14	25	52	8	37	7	11	65	468	23	343	480	469	40	393	251	480	286	180	329
Endogenous	MRC1	NM_002438.2	18	21	48	23	22	23	42	21	44	32	30	51	67	52	121	49	33	81	47	45	59	53	11	64	3	6	13	3	8	11	3	8	2	3	26	32	26	24	43	70	20	21	62	72	120	59	98
Endogenous	MS4A1	NM_152866.2	77	82	45	36	30	56	141	74	23	23	35	41	44	22	592	24	34	31	40	46	57	53	1	134	6	5	5	6	14	4	2	1	2	8	31	78	14	24	21	28	17	8	38	88	58	48	74
Endogenous	MSR1	NM_002445.3	183	180	121	56	50	93	206	186	178	30	46	65	278	152	1054	31	101	1298	985	90	79	125	21	435	1	22	107	13	18	15	3	10	3	13	50	347	29	111	258	296	21	103	2117	444	1076	714	427
Endogenous	MUC1	NM_001018017.1	14	16	10105	19	9191	20	16466	18	10654	858	422	7508	21869	12344	23657	68	9026	4800	5734	15549	3378	14173	1174	11977	304	832	10926	9	3076	1337	278	1860	1004	1076	28	26589	24	4240	16215	17275	441	13311	23012	11093	34363	6987	32915
Endogenous	MX1	NM_002462.2	376	338	8033	100	1939	215	3588	438	8191	864	196	2219	5713	22517	23486	167	28513	18073	36859	35170	5392	53553	1918	23714	93	1270	78781	27	876	924	162	766	122	346	261	15073	68	56424	146341	130031	303	58771	104666	19861	63775	53520	21245
Endogenous	MYD88	NM_002468.3	329	245	1250	117	490	207	1022	281	1076	143	494	467	1050	1878	2031	40	1100	1532	2991	1760	500	3070	171	1751	31	160	2737	20	189	153	85	173	52	109	113	2182	30	1898	4835	4785	91	2320	5219	3299	3988	3263	2936
Endogenous	NCAM1	NM_000615.5	359	373	86	119	44	213	49	394	90	38	88	34	47	61	158	53	107	88	89	65	125	73	5	56	3	34	50	20	6	22	13	4	10	11	101	355	45	1257	216	44	41	186	414	481	52	58	108
Endogenous	NCF4	NM_000631.4	260	213	99	60	163	114	425	211	101	15	428	79	170	212	476	27	193	283	662	62	91	107	34	365	18	19	50	13	45	9	81	48	16	26	60	785	27	94	171	109	15	49	1108	1652	462	414	1458
Endogenous	NCR1	NM_004829.5	39	40	19	15	41	37	61	36	49	14	82	24	68	25	77	18	28	25	36	17	31	34	5	78	1	4	19	4	8	8	8	7	2	6	10	107	15	19	31	20	9	19	75	393	95	87	110
Endogenous	NFATC1	NM_172389.1	175	181	731	53	63	108	273	199	561	87	45	173	133	362	823	21	440	240	260	204	165	744	20	279	8	79	447	8	42	70	11	55	6	27	39	494	16	569	840	863	41	670	596	494	567	320	402
Endogenous	NFATC2	NM_012340.3	411	324	1919	146	211	236	849	409	1602	252	99	301	559	593	2617	94	1062	541	641	790	393	1664	50	1117	18	242	1113	29	124	145	27	233	27	54	128	1291	73	1598	2580	2087	109	1470	2289	1554	1875	1579	1275
Endogenous	NFATC3	NM_004555.2	333	343	1405	107	202	224	557	337	1389	182	111	356	351	442	1964	32	523	281	350	645	344	1315	33	596	14	217	944	12	90	154	22	155	37	56	86	959	42	1446	1689	1585	80	1370	1117	1115	1015	438	1166
Endogenous	NFIL3	NM_005384.2	337	324	463	101	153	197	485	365	422	78	422	156	341	474	728	32	973	676	867	154	194	482	22	428	13	65	582	14	32	59	94	89	27	29	82	1402	47	430	797	1682	131	457	1046	4255	481	1001	1762
Endogenous	NFKB1	NM_003998.2	125	99	440	26	65	63	199	85	460	75	57	123	132	385	574	9	204	648	691	194	130	450	12	192	1	61	301	5	27	52	13	42	7	12	22	441	18	437	627	1196	40	520	510	478	374	501	513
Endogenous	NFKB2	NM_002502.2	169	126	412	49	411	83	478	159	393	67	252	200	632	2331	765	33	944	2100	2295	293	186	404	40	819	25	64	583	11	70	73	73	61	26	57	45	1268	24	447	933	5616	93	369	2738	1488	774	3179	2052
Endogenous	NFKBIA	NM_020529.1	54	50	4313	33	1715	57	2407	58	2419	325	1293	1809	8553	13567	4733	108	11064	22450	24294	1025	1075	4155	414	6323	334	546	7578	26	742	369	504	555	469	358	118	17242	70	4244	11263	37452	840	6467	21307	16797	5394	19429	15521
Endogenous	NFKBIZ	NM_001005474.1	5	8	828	3	713	6	1038	14	481	103	387	379	1217	2481	1025	13	972	1800	2933	515	236	1204	82	825	28	70	719	1	154	85	97	98	52	152	5	2234	6	548	980	2914	101	415	1982	3063	657	3010	3503
Endogenous	NLRP3	NM_001079821.2	141	100	83	49	42	95	52	125	52	20	43	27	95	291	148	16	103	589	757	33	53	83	9	109	17	11	57	7	16	6	6	9	43	9	21	266	20	51	77	82	7	32	319	1668	134	155	477
Endogenous	NOD1	NM_006092.1	396	320	277	99	121	197	168	353	308	53	73	109	143	249	454	30	208	160	322	197	126	380	17	219	5	56	225	25	24	49	7	44	10	19	100	493	28	300	493	418	22	218	710	542	355	309	448
Endogenous	NOD2	NM_022162.1	238	188	522	96	70	139	250	209	470	66	131	134	165	291	688	23	193	218	489	177	117	402	22	226	10	41	237	15	47	33	28	49	20	25	72	543	36	278	531	570	21	483	672	719	453	398	582
Endogenous	NOS2	NM_000625.4	359	314	7943	154	345	197	1267	357	6886	663	68	1985	9315	3925	30505	84	9484	1570	524	3098	2256	9628	434	7961	80	2835	11682	17	310	4815	69	1355	92	91	118	3166	44	31042	25896	27320	655	23373	11948	5483	10309	4090	29258
Endogenous	NOTCH1	NM_017617.3	144	130	497	36	205	89	264	176	743	49	150	158	130	223	650	10	855	153	299	102	160	597	30	297	7	121	433	3	39	165	43	59	7	27	30	379	11	1195	685	729	45	670	735	895	467	343	1212
Endogenous	NOTCH2	NM_024408.3	11	10	1589	7	587	12	1156	11	1629	221	255	644	899	893	3130	20	675	1023	1195	1286	419	2388	92	1527	31	221	1721	5	172	353	58	226	34	84	21	1266	11	2193	2807	2765	57	2637	1998	1620	2180	863	3652
Endogenous	NT5E	NM_002526.2	251	200	688	84	184	141	550	211	949	158	66	343	491	400	1789	55	859	197	155	532	195	1698	21	753	11	153	1101	14	88	217	20	98	7	69	93	781	41	836	3141	2998	65	1613	1726	1363	759	316	1253
Endogenous	PAX5	NM_016734.1	298	283	38	138	41	201	35	351	43	35	66	48	19	53	145	60	63	64	105	52	133	46	14	42	7	19	21	15	8	12	8	2	8	19	96	240	53	30	38	48	26	12	55	313	24	77	51
Endogenous	PDCD1	NM_005018.1	243	262	19	73	18	107	30	253	51	25	23	25	41	31	177	29	35	90	117	20	47	36	8	116	3	11	37	7	12	11	3	3	3	8	62	105	17	50	66	55	8	21	316	174	389	190	39
Endogenous	PDCD1LG2	NM_025239.3	27	24	46	32	27	40	59	27	57	38	28	54	55	77	163	41	74	234	387	40	76	80	17	128	6	13	96	5	9	15	6	3	12	12	20	58	28	79	193	203	25	64	662	113	246	309	116
Endogenous	PDCD2	NM_144781.2	131	171	825	48	193	62	427	198	767	101	27	255	464	402	982	37	677	168	187	362	287	935	32	317	15	73	519	2	76	99	9	83	21	41	41	704	20	617	964	816	36	857	612	433	605	267	848
Endogenous	PDGFB	NM_033016.2	193	172	35	64	40	135	32	197	46	33	39	30	109	98	43	67	73	119	105	50	132	82	9	22	2	8	14	17	4	8	6	3	10	10	77	221	49	32	26	31	35	22	71	226	33	69	51
Endogenous	PDGFRB	NM_002609.3	297	280	15	109	29	180	25	305	25	15	60	20	14	47	73	28	61	51	57	21	58	47	6	17	2	18	9	12	3	2	6	3	5	7	78	284	21	30	14	27	15	11	88	348	20	34	178
Endogenous	PECAM1	NM_000442.3	38	30	160	19	140	20	602	29	166	45	503	82	153	131	786	41	150	300	587	101	109	162	25	486	5	12	80	6	32	24	118	48	10	27	39	250	35	125	191	158	32	84	533	1636	687	519	1060
Endogenous	PIGR	NM_002644.2	260	219	104947	99	25567	153	82234	265	103564	10974	776	27547	27979	38637	77010	205	22551	5091	5825	48818	22873	87313	1932	21705	1044	6482	60081	20	8876	8903	1663	8072	870	2758	108	54522	30	42615	91517	76770	2439	105941	16068	22144	52144	18576	74682
Endogenous	PLA2G2A	NM_000300.2	260	204	34	86	29	169	35	181	33	33	92	34	66	75	70	58	120	64	106	53	90	72	9	21	3	18	32	13	10	15	5	2	10	7	97	305	56	41	25	42	34	93	79	346	18	37	94
Endogenous	PLA2G2E	NM_014589.1	153	156	15	55	11	101	25	187	17	11	30	15	15	38	36	32	26	19	24	22	49	15	5	11	2	6	7	4	2	4	1	4	5	3	47	75	21	17	17	17	10	9	27	130	24	18	29
Endogenous	PLAU	NM_002658.2	163	115	225	58	186	99	185	151	164	20	235	136	715	547	337	23	207	812	1186	91	98	223	22	324	9	48	243	2	34	29	13	8	16	15	47	1291	15	190	703	247	11	202	1292	643	373	2776	499
Endogenous	PLAUR	NM_001005376.1	157	137	103	66	204	84	444	176	58	19	1486	69	238	397	155	23	381	2461	1765	31	93	124	22	227	15	8	29	7	23	10	136	38	9	21	42	812	20	59	149	330	18	31	922	3583	327	608	952
Endogenous	PML	NM_002675.3	272	218	2232	60	1337	102	1722	323	2727	345	93	894	1874	6978	5549	73	4251	4225	6588	3665	1317	6697	575	5199	38	427	7162	12	372	436	89	284	81	169	85	2582	41	5965	13237	13810	181	4270	16218	4963	9852	10236	7311
Endogenous	POU2F2	NM_002698.2	25	35	75	12	42	18	74	19	89	26	13	40	77	430	396	20	71	336	539	38	39	109	4	194	3	15	73	3	14	13	6	9	9	11	16	94	13	119	121	237	9	65	384	149	206	400	236
Endogenous	PPARG	NM_015869.3	168	160	54	61	56	104	68	170	58	27	35	76	88	44	159	27	130	111	126	84	61	107	6	57	1	13	39	6	11	23	3	8	4	9	59	224	15	92	90	112	14	116	186	213	95	48	313
Endogenous	PPBP	NM_002704.2	37	20	19	23	40	27	24	24	18	10	71	24	17	29	42	26	60	24	27	25	61	40	3	10	1	6	4	8	14	4	4	2	2	9	26	147	15	29	19	20	14	13	43	116	13	29	87
Endogenous	PRDM1	NM_001198.3	160	121	159	48	100	77	142	175	110	21	74	176	163	396	451	15	236	472	770	98	85	167	24	330	9	31	115	13	86	23	2	11	76	47	41	502	15	76	203	316	21	79	1081	602	548	419	689
Endogenous	PRF1	NM_005041.3	291	232	54	86	39	165	149	280	228	31	55	58	146	202	1056	24	47	1289	2339	80	97	103	88	1537	5	32	322	16	23	23	7	9	5	7	57	325	30	113	937	633	17	80	4829	932	3484	3720	345
Endogenous	PRKCD	NM_006254.3	19	12	2717	12	530	16	1448	12	3525	276	242	885	900	1259	3397	30	1507	932	1496	859	589	2290	73	1244	44	277	1966	5	193	314	71	327	77	114	19	2311	9	2186	3015	2621	119	3286	2187	2005	2226	1036	3240
Endogenous	PSMB10	NM_002801.2	230	243	2384	75	640	131	1994	270	2911	400	109	821	1989	1548	4378	33	1555	1147	1766	1939	984	2618	227	2074	33	306	2430	6	293	251	66	236	41	114	90	2516	22	2217	5419	5206	101	3108	5324	2973	6596	2867	2702
Endogenous	PSMB5	NM_001130725.1	269	243	4124	65	325	138	1488	254	3210	420	74	774	999	673	6156	34	1171	431	704	1195	634	2843	72	896	27	344	1848	18	167	335	39	336	45	57	74	2508	21	2191	3859	3140	156	3248	2013	1785	2839	664	1751
Endogenous	PSMB7	NM_002799.2	352	257	6576	141	788	215	2841	336	5435	735	149	1537	2454	1571	8911	127	3208	1611	1954	2195	1206	5359	207	2334	60	622	2673	24	364	625	105	628	83	130	149	3855	101	3666	5486	5749	372	4272	4408	3096	4510	1647	4823
Endogenous	PSMB8	NM_004159.4	22	19	3897	13	857	14	3262	15	4771	479	118	1228	1970	2243	11923	38	2932	2143	3506	3565	1382	5043	367	4807	52	555	7183	10	479	443	98	393	65	151	71	5186	20	4392	14887	13057	138	6857	12375	5611	13380	5460	6694
Endogenous	PSMB9	NM_002800.4	393	300	1112	116	546	213	1688	350	2638	356	230	539	1731	1874	7414	145	1562	1481	3390	1580	1115	2073	133	2331	42	251	1741	27	288	122	72	109	37	57	164	2452	95	1849	7394	4622	99	1761	8503	4581	7513	3826	3959
Endogenous	PSMC2	NM_002803.3	242	167	3342	95	396	104	1292	164	2691	343	108	753	1107	801	6352	55	1334	823	1155	1252	660	2846	96	1414	33	276	1409	25	185	240	37	276	62	78	74	2490	35	2001	3149	3473	173	2573	2619	1942	2945	1188	3671
Endogenous	PSMD7	NM_002811.3	455	396	4217	190	754	270	2055	438	3242	418	147	1187	2049	1493	6658	55	2638	1391	1567	1803	716	4137	119	2112	58	451	2494	40	287	455	72	472	101	125	130	3880	68	2912	4339	5337	228	4353	4179	3035	3555	1704	5630
Endogenous	PTAFR	NM_000952.3	435	386	691	156	358	229	959	461	872	122	401	284	775	711	1284	64	508	1269	2020	383	321	710	92	959	18	111	492	6	104	96	94	70	29	47	103	1142	34	689	1268	1252	37	899	2715	2174	1760	1079	1519
Endogenous	PTGER4	NM_000958.2	162	159	311	79	111	125	292	179	378	103	113	138	179	276	494	113	307	1094	1127	355	293	542	36	269	14	44	291	19	55	47	9	38	23	28	96	459	83	285	346	825	63	276	976	307	484	430	401
Endogenous	PTGS2	NM_000963.1	258	258	505	101	547	141	2022	263	104	87	3202	337	437	1545	246	125	801	980	1116	150	414	486	47	445	64	35	728	16	122	48	744	205	60	66	112	2001	92	358	333	1020	99	197	1362	17059	324	1248	4189
Endogenous	PTK2	NM_005607.3	233	194	6994	113	1115	112	3186	227	6298	737	114	1867	2294	3291	7707	33	4382	906	1033	3173	1454	7505	92	2402	46	732	4333	12	434	979	91	734	92	233	83	3576	30	7055	7531	9586	327	6902	4877	3408	3439	2056	7758
Endogenous	PTPN2	NM_002828.2	311	269	1352	83	399	149	662	307	1481	181	98	467	1144	1233	2590	33	1134	870	1400	681	452	1656	65	1063	16	174	1094	12	110	144	16	128	40	70	66	1308	28	1679	2142	2725	92	2105	3724	1622	1749	1563	2691
Endogenous	PTPN22	NM_015967.4	361	310	72	117	53	194	116	348	118	32	89	54	98	115	498	53	91	137	224	89	134	120	12	261	1	37	75	11	14	40	13	15	12	10	96	354	46	105	105	153	33	63	694	538	641	274	228
Endogenous	PTPN6	NM_002831.5	139	173	1404	38	408	77	879	182	1328	136	308	417	353	718	2264	47	833	953	1327	618	353	1280	53	856	19	109	682	7	111	185	88	137	20	62	47	1227	24	1147	1453	1621	60	1046	2043	2001	1864	847	2206
Endogenous	PTPRC_all	NM_080921.2	110	72	525	50	736	69	2327	61	862	80	1724	360	2191	1433	4468	52	663	2398	4541	218	196	575	127	3276	65	78	389	19	180	74	375	199	43	81	59	2701	38	578	944	774	29	360	7062	9510	4811	4500	6026
Endogenous	PYCARD	NM_013258.3	129	106	273	48	62	68	170	97	355	32	53	86	136	114	317	7	185	63	133	149	155	294	11	102	4	17	123	7	15	28	4	16	2	8	22	349	20	164	294	311	13	244	176	322	234	103	296
Endogenous	RAF1	NM_002880.2	47	32	2047	17	318	28	945	27	1645	180	199	551	560	819	2654	19	875	478	619	946	361	1756	32	589	16	132	1105	2	121	143	45	167	59	61	29	1666	21	1309	2132	2698	86	1794	1660	1344	1463	641	1857
Endogenous	RAG1	NM_000448.2	293	239	92	114	64	181	108	230	197	38	89	48	43	71	117	56	127	75	85	118	121	165	4	38	3	23	63	18	8	15	10	14	9	8	85	340	26	77	64	104	29	64	174	347	79	77	106
Endogenous	RAG2	NM_000536.3	216	178	35	94	33	125	34	181	24	27	72	33	67	58	44	46	97	62	83	47	100	61	2	22	2	10	1	15	5	8	1	3	12	4	84	303	56	41	15	40	31	13	66	323	20	43	80
Endogenous	RARRES3	NM_004585.3	262	266	3539	94	1296	140	4313	277	5992	625	95	1290	1753	1893	8440	63	2538	1303	2331	3595	1491	4272	352	3884	55	492	5119	21	539	310	80	421	114	193	98	4205	19	2849	12324	10872	131	6192	8907	4335	14377	3991	4997
Endogenous	RELA	NM_021975.2	14	19	1151	16	256	17	482	16	1212	146	79	310	347	761	1651	25	635	690	984	539	317	1082	54	586	17	129	1268	5	84	114	28	111	28	54	18	1015	14	955	1934	2025	81	1626	1302	881	1609	896	1164
Endogenous	RELB	NM_006509.2	28	29	102	26	88	34	129	33	148	44	88	77	81	700	342	44	128	900	1049	127	119	130	28	225	3	16	243	7	23	13	13	16	11	22	36	251	23	131	486	1790	44	160	1039	271	398	933	356
Endogenous	RORC	NM_001001523.1	333	271	2230	115	220	180	622	351	1629	246	92	436	308	1183	2590	42	875	432	461	877	297	1867	29	503	16	190	1430	21	106	160	30	181	21	67	91	2079	42	1279	2372	2748	97	1367	847	1012	1176	704	1127
Endogenous	RUNX1	NM_001754.4	37	48	2861	34	543	44	1167	49	3028	407	79	836	706	1389	4678	72	1911	862	1023	1745	905	3576	48	965	25	336	1487	9	167	402	34	291	50	107	42	2238	46	2932	3443	4073	199	3307	2273	1905	1887	1048	3113
Endogenous	S100A8	NM_002964.3	109	115	2377	50	6417	57	5487	90	100	254	8359	5999	10186	7469	1208	103	3701	2224	5300	793	1309	1424	698	4662	392	189	688	33	3529	173	949	807	1286	1860	91	15240	39	749	1401	597	42	267	7810	27908	2540	5350	22881
Endogenous	S100A9	NM_002965.2	214	198	4063	60	9531	131	10531	215	1338	543	13443	8772	29043	13907	4788	168	11490	6049	11941	1777	3184	3193	1263	9518	828	563	2772	66	5306	300	1619	1468	2435	2650	145	29978	35	1891	3692	2279	149	1587	13453	57844	6329	10056	40087
Endogenous	S1PR1	NM_001400.3	302	304	59	95	94	185	83	341	99	105	110	104	91	167	69	191	107	121	113	134	372	112	14	27	11	10	29	24	15	18	11	5	16	18	161	219	105	84	66	82	78	29	64	119	56	108	85
Endogenous	SELE	NM_000450.2	177	115	25	65	24	96	33	137	26	31	50	22	21	43	45	18	44	42	50	33	74	47	8	13	3	9	15	5	5	4	6	2	7	13	43	181	23	30	21	25	15	17	47	251	21	26	70
Endogenous	SELL	NR_029467.1	281	207	329	90	148	137	606	204	105	21	785	121	731	832	704	37	1830	572	1100	189	218	469	51	866	9	29	452	26	49	55	110	103	25	26	88	1481	24	895	403	826	70	223	1296	5712	724	1195	3733
Endogenous	SELPLG	NM_003006.3	184	106	96	48	38	90	59	129	81	25	48	22	29	39	179	20	81	61	97	54	44	28	4	71	4	22	9	5	7	17	10	11	5	5	40	197	16	60	75	81	9	38	98	369	118	73	112
Endogenous	SERPING1	NM_000062.2	268	242	151	109	128	170	494	257	1013	116	73	279	1110	1080	11724	78	698	4610	8098	303	305	393	1059	6382	15	129	1352	24	225	74	52	36	35	32	87	2660	33	750	6549	2671	36	1461	12564	7738	19844	8214	6010
Endogenous	SH2D1A	NM_001114937.2	21	25	21	21	27	31	70	24	57	26	37	34	58	33	167	25	35	52	71	24	65	34	7	85	2	5	14	8	8	12	3	3	14	7	16	33	28	29	24	31	16	11	116	52	208	97	56
Endogenous	SIGIRR	NM_021805.2	300	256	2625	80	427	160	1137	318	2223	279	53	600	391	1006	3815	32	1216	421	463	1217	518	2614	37	632	18	252	1329	6	157	242	21	225	42	93	65	1896	24	1979	2816	2631	75	1924	1855	1624	1702	580	1776
Endogenous	SKI	NM_003036.2	410	375	1344	129	279	192	554	410	1554	184	164	456	584	502	1680	43	1548	409	567	551	393	1698	51	647	11	257	1143	11	103	239	44	150	21	39	102	1101	38	1834	2329	1999	145	2156	1491	1166	1254	726	1492
Endogenous	SLAMF1	NM_003037.2	109	67	25	26	22	50	13	85	15	11	28	14	24	40	90	22	27	178	176	12	31	33	7	60	1	9	14	6	6	3	3	1	2	2	35	107	5	26	23	24	4	6	178	130	124	129	57
Endogenous	SLAMF6	NM_001184714.1	91	64	17	36	11	41	39	83	29	7	29	20	15	21	99	17	32	50	71	21	32	36	8	45	2	7	21	5	6	2	2	2	5	3	24	93	23	17	30	36	12	16	124	136	97	69	60
Endogenous	SLAMF7	NM_021181.3	169	154	37	60	35	85	66	140	84	27	52	58	165	289	468	25	59	2758	2094	43	58	66	37	452	4	23	74	10	17	14	9	1	8	8	52	274	22	42	191	115	14	43	1367	330	533	900	215
Endogenous	SLC2A1	NM_006516.2	122	89	785	56	147	87	413	105	684	126	63	201	205	392	1210	37	495	156	221	288	259	730	27	229	12	65	450	13	41	68	13	83	26	20	50	680	29	487	712	982	70	803	472	518	637	223	474
Endogenous	SMAD3	NM_005902.3	356	283	4014	110	511	195	1458	347	3710	500	117	1131	755	1220	4851	29	2127	538	744	1836	835	5190	55	1610	36	553	2441	28	255	527	61	362	80	115	94	2815	28	4246	5169	6908	198	4044	2957	2199	1474	1287	4760
Endogenous	SMAD5	NM_005903.5	291	258	1645	107	251	182	643	292	1600	225	82	460	393	458	2564	42	824	246	305	695	373	1773	24	606	12	201	1020	16	81	272	24	158	35	58	66	1216	50	1535	1785	1970	110	1744	930	878	778	405	1341
Endogenous	SOCS1	NM_003745.1	155	136	103	61	40	100	81	157	128	45	59	59	82	843	439	47	354	634	1213	159	215	206	99	676	8	23	954	10	26	34	6	12	15	14	63	318	26	274	2357	1856	67	230	2600	520	2017	3100	350
Endogenous	SOCS3	NM_003955.3	264	253	831	83	478	138	1486	292	91	31	814	138	343	1632	483	37	4888	2461	3170	83	217	307	119	1240	39	36	865	14	129	22	282	251	25	60	86	2480	25	545	862	618	691	842	2842	5354	1016	2626	6368
Endogenous	SPP1	NM_000582.2	248	227	182	84	22	140	50	256	75	10	61	24	64	42	207	23	89	2329	771	30	85	119	40	421	5	21	27	11	11	12	4	16	10	10	55	278	28	65	33	25	21	41	911	891	626	296	323
Endogenous	SRC	NM_005417.3	137	128	683	61	260	88	330	173	747	96	53	314	225	441	966	52	478	950	1141	353	183	679	26	430	9	85	404	13	75	125	12	73	26	47	61	550	37	741	911	956	64	756	943	469	746	598	1106
Endogenous	STAT1	NM_007315.2	275	228	1905	86	556	163	2437	285	3898	363	155	730	2952	4669	10150	65	4938	3996	6358	6607	2398	10578	603	6248	25	448	14223	18	486	320	114	239	53	123	67	3791	12	11028	26093	27539	82	12098	21134	8777	15919	12573	5287
Endogenous	STAT2	NM_005419.2	258	257	3056	81	1589	148	1993	274	3663	427	159	1336	1845	7147	7008	47	6208	3567	6546	4707	1659	8606	383	5449	40	465	8003	7	566	625	90	387	119	255	108	3515	38	10417	15951	17220	144	6897	24391	6528	11488	9495	7688
Endogenous	STAT3	NM_139276.2	208	201	7233	91	1443	147	3647	233	6627	812	661	1841	2341	3243	10050	41	5608	2358	2710	3207	1629	8075	283	3906	79	889	6239	12	474	868	236	876	123	227	91	6320	20	7646	10969	10343	429	9206	8710	6608	8070	4006	10727
Endogenous	STAT4	NM_003151.2	124	133	95	41	29	78	61	135	101	20	40	63	92	79	274	17	116	404	326	54	69	112	13	202	1	15	42	12	13	22	4	16	8	11	48	176	25	156	129	176	26	112	574	293	354	312	225
Endogenous	STAT5A	NM_003152.2	106	89	531	50	126	70	322	72	482	85	52	112	196	320	754	47	331	298	387	321	139	564	19	244	3	53	240	4	29	33	7	32	8	21	41	537	30	336	599	716	30	367	850	545	795	415	509
Endogenous	STAT5B	NM_012448.3	241	196	596	71	215	119	452	263	675	76	235	178	150	225	1059	18	265	181	317	286	143	626	14	399	7	75	318	7	35	106	52	77	23	18	34	862	16	736	810	538	32	642	846	1460	712	342	1028
Endogenous	STAT6	NM_003153.3	268	272	4879	94	1549	181	2474	324	5475	600	468	1702	2009	3181	8376	46	4089	2142	2760	2334	1402	4680	180	3326	61	738	4330	16	447	815	139	607	144	270	67	3257	24	6379	9586	8775	234	6427	8882	5331	5896	3586	9140
Endogenous	SYK	NM_003177.3	15	9	584	20	105	15	399	13	646	83	109	146	205	202	1048	39	372	388	589	245	183	557	22	442	11	51	254	2	21	37	36	49	10	25	14	479	14	272	646	561	31	572	757	598	757	353	969
Endogenous	TAGAP	NM_054114.3	303	255	326	131	361	166	696	226	162	54	1047	119	1076	1782	697	53	667	1445	3860	182	185	421	75	859	41	37	203	37	73	43	252	116	23	33	121	2360	51	214	481	279	32	94	2206	4840	884	1789	2239
Endogenous	TAL1	NM_003189.2	378	323	18	111	21	199	28	356	25	22	79	35	13	27	57	34	74	54	70	24	60	43	8	15	4	24	12	17	5	7	7	3	7	10	93	306	37	20	13	28	15	14	63	386	18	32	59
Endogenous	TAP1	NM_000593.5	84	72	225	34	168	55	404	96	445	62	51	174	538	923	1731	23	452	1152	1574	469	287	581	87	699	4	33	514	5	54	32	21	21	16	15	21	751	10	496	1807	1776	22	512	3943	1587	3362	1902	1199
Endogenous	TAP2	NM_000544.3	346	305	545	88	433	191	874	365	783	110	118	425	1167	1887	2245	27	1195	1239	2101	1621	402	1596	234	1492	12	110	2069	15	176	88	34	87	41	70	67	1367	26	919	6877	3350	39	1237	6137	2826	5404	2746	1877
Endogenous	TAPBP	NM_003190.4	350	287	4911	107	1959	212	3893	330	5942	674	427	1985	4592	4486	8696	87	5077	3233	3984	4002	1857	6198	459	5154	73	661	6505	20	665	747	209	594	128	233	95	4457	47	6220	10845	11166	213	6587	9985	6145	11103	6260	8684
Endogenous	TBK1	NM_013254.2	153	146	873	56	287	98	476	176	727	97	68	293	579	636	1579	22	568	492	773	455	201	956	35	631	10	108	634	8	72	145	18	110	34	51	32	886	21	830	1293	1832	60	889	1671	867	838	957	1536
Endogenous	TBX21	NM_013351.1	430	360	46	116	31	227	86	461	82	22	57	21	63	59	297	22	65	90	153	78	61	83	8	154	5	21	76	6	13	5	12	9	9	16	99	322	38	67	135	129	21	47	327	515	505	294	113
Endogenous	TCF4	NM_003199.1	233	220	997	65	121	131	413	268	995	126	66	269	489	368	2037	19	1055	333	527	381	299	1416	37	645	11	184	1059	12	64	209	20	98	12	23	36	591	23	2217	1961	1647	85	1854	1261	692	786	591	1645
Endogenous	TCF7	NM_003202.2	363	365	492	97	78	194	372	453	483	42	47	135	288	133	1275	21	220	91	209	242	139	446	9	207	4	71	250	14	44	51	8	48	10	22	60	469	15	231	528	576	20	468	457	901	452	224	497
Endogenous	TFRC	NM_003234.1	145	116	1293	46	199	69	539	117	888	173	56	287	617	816	1739	20	1123	1192	1348	566	320	1506	54	690	9	124	663	12	69	135	22	110	23	22	36	1000	20	1108	1212	2907	153	1167	1949	949	972	1458	1553
Endogenous	TGFB1	NM_000660.3	323	291	496	126	191	210	372	327	613	109	253	226	749	853	1145	113	749	1282	1778	182	332	574	58	646	16	83	378	17	56	80	25	53	33	43	119	824	96	864	917	539	96	966	1649	1514	1110	998	1263
Endogenous	TGFBI	NM_000358.2	19	22	186	15	291	24	248	23	393	39	54	140	262	244	1319	27	146	364	724	90	124	317	41	740	5	40	183	7	31	36	6	32	9	12	19	160	15	332	486	347	29	598	906	594	990	537	677
Endogenous	TGFBR1	NM_004612.2	303	349	564	93	145	186	309	380	728	101	117	181	512	297	1041	56	464	171	278	270	204	808	22	340	6	78	387	13	43	73	22	69	16	30	107	836	50	588	715	696	75	767	450	898	523	246	832
Endogenous	TGFBR2	NM_001024847.1	185	169	977	82	301	129	671	181	1071	196	240	467	970	429	2120	65	821	411	522	467	314	1490	67	1002	29	161	932	12	101	212	46	176	39	74	62	1167	44	1434	1330	1618	106	1549	1702	1492	1481	632	2381
Endogenous	THY1	NM_006288.2	226	195	30	73	36	117	50	193	44	26	45	34	90	79	46	62	67	55	58	62	129	65	2	13	3	4	31	14	5	7	4	3	7	12	72	161	55	39	34	47	34	21	29	147	22	48	56
Endogenous	TICAM1	NM_014261.1	262	214	309	76	119	133	168	270	326	63	81	156	160	948	581	34	227	782	1134	218	124	403	37	316	5	48	385	4	59	40	8	34	40	27	46	599	30	350	750	1473	35	399	1111	546	591	725	740
Endogenous	TIGIT	NM_173799.2	251	219	38	80	26	123	88	231	93	24	52	19	81	69	317	41	72	122	111	62	83	91	8	139	3	14	25	17	7	15	7	5	8	9	77	251	37	56	69	77	19	30	280	299	365	129	127
Endogenous	TIRAP	NM_148910.2	159	152	459	44	169	117	268	216	508	86	45	168	240	236	707	30	305	133	142	212	164	510	15	215	6	62	262	11	46	60	16	52	27	45	51	370	29	415	460	521	33	329	419	376	359	172	647
Endogenous	TLR1	NM_003263.3	350	321	1088	118	336	227	917	321	1163	161	353	277	655	802	2208	104	557	686	1711	403	374	1135	57	938	19	128	684	29	97	73	99	121	26	76	143	1342	76	571	1571	1056	65	1215	1941	2907	1813	1493	2164
Endogenous	TLR2	NM_003264.3	299	254	542	132	365	182	584	269	470	139	495	229	1312	1223	1156	155	555	2580	3309	320	393	752	89	1056	63	64	465	23	100	92	122	96	51	35	128	2383	104	389	1239	758	85	369	2460	4273	1021	1808	2217
Endogenous	TLR3	NM_003265.2	228	178	346	75	99	140	272	184	537	76	46	150	183	275	917	34	193	167	515	379	207	732	34	466	9	58	707	13	58	43	8	40	13	17	61	463	29	533	1525	1389	28	636	1082	616	1020	702	449
Endogenous	TLR4	NM_138554.2	196	193	185	84	190	114	429	204	164	26	501	79	409	375	561	31	207	425	658	98	96	271	45	564	21	25	132	18	31	23	91	40	18	19	71	770	29	158	285	308	23	108	1450	2316	643	637	1385
Endogenous	TLR5	NM_003268.3	264	269	526	83	92	128	231	317	971	92	73	136	161	163	944	31	196	101	195	175	169	650	23	284	6	159	457	16	34	75	17	82	14	21	57	412	30	588	688	612	43	741	314	688	251	143	724
Endogenous	TLR7	NM_016562.3	106	191	28	36	14	120	27	242	54	16	35	25	37	55	214	21	45	74	256	39	52	47	8	96	4	10	24	2	3	2	4	3	7	6	54	96	22	45	72	48	10	17	177	236	170	154	89
Endogenous	TLR8	NM_016610.2	164	239	56	69	70	157	170	221	77	32	157	67	152	173	219	79	170	346	822	85	141	95	26	281	8	31	24	16	24	17	22	22	21	9	96	355	52	52	105	58	42	30	494	796	313	634	520
Endogenous	TLR9	NM_017442.2	204	184	43	70	38	123	86	193	73	65	94	76	134	145	117	97	127	119	114	91	196	111	11	45	6	15	24	13	15	11	6	5	6	11	106	162	73	78	40	82	66	31	76	240	72	118	92
Endogenous	TMEM173	NM_198282.1	14	29	6462	24	825	27	2941	20	5423	772	113	1473	1441	2296	7252	50	4042	1199	1986	2796	1243	6980	253	2408	77	758	3728	6	480	709	84	607	99	241	43	3356	29	6295	9300	7081	275	8511	6770	4237	6683	3085	5029
Endogenous	TNF	NM_000594.2	297	257	98	86	53	159	127	309	98	26	72	45	428	792	534	18	116	4651	4044	45	97	113	39	297	9	16	218	10	17	13	17	10	8	8	67	460	21	74	230	130	12	31	817	501	397	850	246
Endogenous	TNFAIP3	NM_006290.2	201	161	1958	75	530	103	1125	213	1117	180	457	331	3034	13856	3403	46	3925	13625	11190	646	424	2080	100	2221	113	158	3418	5	143	133	98	190	65	67	42	5359	20	1475	5355	27986	180	1367	10587	7324	2300	15450	4900
Endogenous	TNFAIP6	NM_007115.2	43	41	36	31	85	48	82	34	43	49	126	56	431	539	45	56	103	1031	777	57	113	82	14	80	13	4	34	9	13	12	24	12	21	10	38	330	62	39	81	38	39	19	182	470	48	419	242
Endogenous	TNFRSF10C	NM_003841.3	338	311	263	97	455	189	1334	369	127	62	1151	95	191	394	148	104	472	189	207	144	236	259	13	320	21	13	51	16	67	25	275	143	24	42	115	1353	74	185	93	245	64	74	420	6055	118	671	3148
Endogenous	TNFRSF11A	NM_003839.2	28	39	312	26	107	32	205	34	372	108	48	110	207	158	230	40	179	76	102	256	145	569	16	129	7	27	184	5	39	53	10	37	21	33	35	262	44	306	313	452	34	281	254	153	208	133	406
Endogenous	TNFRSF13B	NM_012452.2	6	16	10	6	10	5	16	10	19	9	15	20	11	21	117	27	25	21	21	14	46	22	2	31	1	2	9	7	4	7	1	2	3	4	9	10	13	12	13	10	13	3	13	13	10	31	25
Endogenous	TNFRSF13C	NM_052945.3	338	287	113	97	60	184	137	368	67	17	41	56	99	56	461	23	84	49	51	79	46	181	5	99	6	19	31	8	11	18	10	10	8	13	81	287	42	53	63	152	23	50	123	319	107	43	260
Endogenous	TNFRSF14	NM_003820.2	154	169	1374	51	491	109	894	238	1662	250	78	528	273	777	2437	28	757	909	961	716	330	1297	52	1000	18	240	1165	9	169	250	37	213	36	99	27	930	21	1608	2175	1921	71	1419	2302	1480	1446	828	1957
Endogenous	TNFRSF17	NM_001192.2	430	319	51	127	22	193	54	349	33	24	58	19	30	34	122	31	60	60	86	41	64	50	5	48	5	25	17	12	4	8	7	3	7	7	96	346	20	36	44	52	18	11	109	373	57	46	137
Endogenous	TNFRSF1B	NM_001066.2	10	23	149	23	231	27	410	17	136	21	641	83	393	369	891	43	321	2148	2008	50	99	128	51	862	15	6	68	4	32	16	116	46	14	21	17	1030	26	127	266	151	18	79	2232	3122	1714	1063	1796
Endogenous	TNFRSF4	NM_003327.2	74	67	9	27	14	45	17	113	20	10	16	18	12	26	55	13	30	139	42	10	27	27	2	39	1	2	5	2	3	2	1	2	3	4	18	33	14	15	11	16	15	9	170	55	148	71	39
Endogenous	TNFRSF8	NM_152942.2	201	181	21	64	48	111	48	182	19	13	61	21	24	32	72	14	55	90	135	17	51	25	7	63	2	8	11	20	9	3	9	9	4	3	69	249	29	17	16	32	14	10	154	340	77	73	86
Endogenous	TNFRSF9	NM_001561.4	100	76	19	44	23	56	42	96	31	11	40	12	47	29	44	24	42	61	59	21	40	29	3	27	1	12	13	5	5	3	8	4	3	2	20	88	22	17	22	40	12	10	75	134	59	87	44
Endogenous	TNFSF10	NM_003810.2	221	206	3930	83	2350	144	3510	229	4862	665	167	1866	4720	9583	11374	92	3479	4254	9377	6849	2312	7877	982	8659	46	432	7100	21	623	741	110	471	63	248	107	4515	38	4865	16440	15021	125	4152	18189	7247	16225	16435	10454
Endogenous	TNFSF11	NM_003701.2	30	26	29	25	46	35	55	54	51	37	35	30	28	41	29	53	44	41	40	33	80	33	9	19	6	5	14	9	10	12	9	7	8	12	36	32	34	35	38	33	31	18	26	26	20	43	27
Endogenous	TNFSF12	NM_003809.2	14	20	410	20	56	17	191	15	472	42	30	111	140	192	856	20	351	275	423	99	108	451	20	300	4	38	298	1	20	33	6	36	5	8	9	278	11	420	585	458	33	686	434	330	636	246	399
Endogenous	TNFSF13B	NM_006573.4	332	291	73	113	107	176	187	291	121	17	165	54	227	747	670	32	213	824	1324	195	122	295	37	701	6	37	484	15	26	25	31	20	13	14	90	914	29	265	1019	1425	22	181	1685	1864	1218	1649	1215
Endogenous	TNFSF15	NM_001204344.1	381	345	120	129	70	240	82	369	152	48	135	74	71	90	229	54	216	274	283	94	151	181	3	88	8	41	140	30	21	23	12	16	25	16	120	461	75	156	207	207	39	127	212	555	75	142	248
Endogenous	TNFSF4	NM_003326.2	284	253	102	115	58	188	73	220	174	60	123	67	55	87	178	50	150	85	106	96	101	144	14	92	6	54	69	25	19	36	16	16	6	15	91	327	57	184	103	171	39	113	160	408	64	96	202
Endogenous	TNFSF8	NM_001244.3	116	82	17	57	17	56	20	106	29	16	59	17	36	62	80	31	75	53	67	28	51	34	4	35	4	11	13	4	5	6	6	8	9	8	35	218	18	29	33	33	14	14	91	311	52	45	109
Endogenous	TOLLIP	NM_019009.2	361	336	1582	92	271	194	676	407	1684	210	84	409	181	557	2247	33	979	523	709	738	353	1590	58	705	14	221	1630	8	117	269	19	188	43	57	78	976	26	1650	2861	2404	101	2178	1632	1003	1520	643	1523
Endogenous	TP53	NM_000546.2	249	214	1106	88	231	155	437	271	1285	111	65	359	235	425	1811	56	534	316	509	423	397	1352	49	744	9	175	1063	13	76	206	23	119	21	43	69	614	49	1051	1322	1869	101	1767	1132	755	1154	447	1905
Endogenous	TRAF1	NM_005658.3	192	158	109	49	48	88	82	145	133	10	55	34	143	233	274	8	75	824	846	52	55	98	5	135	3	32	71	6	12	21	7	10	2	5	45	386	14	208	152	145	9	77	307	377	183	185	262
Endogenous	TRAF2	NM_021138.3	260	239	511	92	187	166	291	288	621	109	64	222	122	429	870	47	339	393	604	401	228	627	33	307	12	65	354	11	52	70	9	60	23	46	74	415	44	602	885	1240	41	499	835	586	517	589	600
Endogenous	TRAF3	NM_145725.1	271	260	1801	87	240	176	812	300	1353	200	80	355	577	1057	2147	48	996	711	1018	709	429	1651	39	612	20	163	1020	6	121	192	25	136	32	50	75	1582	38	1423	1937	3032	94	1372	1715	1353	1043	1050	1438
Endogenous	TRAF4	NM_004295.2	318	262	4339	101	813	165	2295	300	3436	412	120	1201	631	2611	5706	37	2122	886	1012	1722	765	4376	101	1326	47	431	2615	17	345	508	45	430	128	195	99	3791	42	2908	4061	6840	216	3574	3732	2341	3361	1740	3786
Endogenous	TRAF5	NM_004619.3	12	16	410	17	110	14	252	12	483	60	22	120	116	168	479	22	200	75	107	200	90	457	6	188	11	62	199	5	27	98	7	54	8	14	15	221	11	534	320	440	24	421	448	183	384	145	582
Endogenous	TRAF6	NM_145803.1	614	473	1188	183	264	330	521	540	1095	151	169	381	384	498	1386	49	796	364	479	563	343	1389	39	681	15	179	932	35	90	211	35	135	37	57	146	1358	55	1166	1546	1539	68	1387	1259	1312	909	589	1539
Endogenous	TYK2	NM_003331.3	37	37	1967	40	651	38	1183	44	1681	242	188	727	552	911	2747	42	1037	627	655	919	433	1977	37	657	24	179	991	13	152	272	48	191	63	108	27	1475	36	1464	1837	2263	85	1480	1677	1172	1482	704	2602
Endogenous	UBE2L3	NM_198157.1	182	161	831	58	111	125	324	189	928	97	72	202	269	271	1252	64	411	226	303	335	306	685	35	342	4	97	747	10	41	91	18	80	19	24	80	640	47	931	1354	1044	54	1216	690	703	758	341	770
Endogenous	VCAM1	NM_001078.3	209	198	16	65	19	120	30	156	25	11	44	26	7	42	78	10	50	57	45	25	53	38	2	20	1	10	26	9	5	5	3	1	7	5	38	167	27	22	26	56	18	17	84	203	21	62	58
Endogenous	VTN	NM_000638.3	193	167	16	62	18	122	19	194	27	25	26	14	27	40	29	28	37	30	46	24	61	34	4	12	3	14	11	10	1	10	4	3	8	5	48	135	21	30	9	17	15	16	33	178	23	24	32
Endogenous	XBP1	NM_005080.2	13	14	9811	11	8093	14	7275	17	8989	1545	217	4729	21084	10113	21185	148	11642	4208	5811	5152	2338	10081	813	12000	288	1387	12868	6	985	1818	272	1363	247	946	33	8507	13	11100	16844	17163	788	16472	21669	12280	15884	8230	47713
Endogenous	XCL1	NM_002995.1	435	333	43	168	34	229	50	343	59	27	125	59	22	66	110	48	134	102	137	48	93	80	11	49	2	39	35	29	12	11	14	6	18	15	139	415	48	81	49	63	36	33	144	506	57	57	140
Endogenous	XCR1	NM_005283.2	334	320	81	137	84	193	112	318	110	99	119	101	117	165	78	204	156	134	127	120	241	145	22	36	7	13	34	29	25	26	13	6	21	24	185	227	139	106	68	97	115	44	113	231	65	102	61
Endogenous	ZAP70	NM_001079.3	133	128	53	37	24	72	102	176	102	29	15	48	129	53	491	24	21	68	130	36	37	77	15	291	5	26	28	3	25	11	6	5	5	10	32	106	9	68	58	82	14	36	663	228	655	252	187
Endogenous	ZBTB16	NM_006006.4	22	29	496	17	60	22	114	27	287	68	19	163	113	180	363	41	1423	378	120	213	140	1149	7	362	6	152	856	7	22	22	4	72	24	10	13	920	27	267	1246	2182	180	1210	778	739	686	149	518
Endogenous	ZEB1	NM_001128128.1	149	144	30	46	27	95	67	136	31	9	88	31	42	26	73	15	73	67	71	18	49	33	8	41	1	16	25	17	1	7	6	8	4	9	37	192	16	60	38	50	8	23	140	254	62	79	168
Endogenous	sCTLA4	NM_001037631.1	12	9	13	12	23	18	24	14	21	11	10	21	16	24	25	18	26	32	21	19	36	38	6	15	3	2	12	1	3	6	1	1	1	5	15	24	16	12	16	21	7	14	91	12	54	27	19
Housekeeping	ABCF1	NM_001090.2	22	24	1003	21	202	31	477	34	1008	164	50	325	293	644	1691	41	683	582	718	566	281	1077	50	560	9	96	806	4	77	128	15	110	26	40	31	806	18	896	1544	2269	83	1166	1244	653	1135	748	1250
Housekeeping	ALAS1	NM_000688.4	11	19	1429	10	293	16	766	15	1110	146	38	554	886	526	2159	26	1099	478	668	690	309	1621	43	623	19	158	953	2	131	236	18	134	27	52	23	1569	10	1907	1454	1946	84	1605	1218	1045	1356	447	2203
Housekeeping	EEF1G	NM_001404.4	1271	1172	28770	365	3072	776	9373	1309	35876	3255	508	6903	10180	5137	24764	135	19689	2620	2696	6251	5473	26526	488	6645	276	3648	16885	84	1255	4167	316	2953	204	512	397	9919	72	24345	24387	19534	1603	34864	8125	10108	10356	3244	19624
Housekeeping	G6PD	NM_000402.2	105	181	1815	36	610	101	1118	224	1339	160	147	831	1160	1033	2115	21	1755	666	720	1026	459	1749	74	939	26	166	1203	8	202	242	48	192	84	124	59	1602	23	1524	2195	2335	111	1862	2184	1448	2000	890	3530
Housekeeping	GAPDH	NM_002046.3	4117	3897	22065	1126	3639	2325	11392	4339	23517	2078	1398	6098	11211	6015	30063	173	19188	7457	7629	8247	4899	24592	882	9501	211	2318	15312	179	1295	3164	496	2649	293	565	1019	17454	229	17176	19836	22924	1625	28092	15260	15185	23225	6015	22834
Housekeeping	GUSB	NM_000181.1	16	14	983	11	257	13	629	16	978	131	26	308	340	443	1438	31	543	290	307	420	294	1036	33	481	18	112	653	3	86	161	17	117	23	30	24	784	27	953	1136	956	50	1016	801	627	902	256	1368
Housekeeping	HPRT1	NM_000194.1	320	363	942	84	177	229	426	402	894	117	88	224	421	298	1387	28	622	272	377	419	244	1057	21	441	10	111	758	24	53	137	19	115	12	24	101	880	33	876	1042	1153	66	1494	676	1008	614	248	966
Housekeeping	OAZ1	NM_004152.2	33	22	7941	17	794	24	2833	35	7149	782	518	1477	741	1392	11541	49	3048	2251	2876	2010	1307	5898	212	3105	74	645	5383	3	383	659	175	723	86	150	42	4557	21	5383	9834	5758	290	9434	4822	4499	6169	2160	5067
Housekeeping	POLR1B	NM_019014.3	165	147	430	50	82	82	175	163	390	91	48	115	98	135	564	25	241	102	108	201	160	471	9	182	4	70	231	11	22	45	10	39	17	20	36	356	23	375	497	538	37	461	387	365	287	141	344
Housekeeping	POLR2A	NM_000937.2	255	212	6967	90	1502	132	3505	287	5783	786	271	1956	2782	3268	6798	71	6565	2090	2674	3081	1568	7117	202	2941	94	911	4279	11	546	1057	128	641	169	255	97	4696	52	6059	8968	10287	380	7336	6782	4704	5906	2733	6609
Housekeeping	PPIA	NM_021130.2	281	221	1026	106	167	177	427	248	814	122	69	228	274	257	973	50	639	149	195	379	255	1002	28	225	11	108	388	18	51	138	19	104	17	30	95	720	41	581	632	1012	90	684	491	449	459	193	714
Housekeeping	RPL19	NM_000981.3	1820	1668	35229	508	5897	984	14691	1870	40024	3990	561	8915	12744	8980	42748	257	29835	6045	6169	12171	7222	39623	749	11219	367	3596	21333	67	1639	4089	397	3418	288	767	560	20064	83	31159	40838	35314	2322	52594	22205	18642	21774	8221	34848
Housekeeping	SDHA	NM_004168.1	738	599	4787	209	1185	415	2345	894	3731	787	124	1558	834	2406	6476	41	2587	921	821	2190	1002	4575	51	1440	51	559	1992	44	250	615	63	490	143	223	144	3533	48	6198	4489	5447	167	3595	2822	2576	2622	1178	5062
Housekeeping	TBP	NM_001172085.1	190	192	1096	82	254	121	499	177	941	148	71	346	252	384	1501	44	391	215	277	471	215	965	21	331	9	110	413	5	71	135	21	97	34	49	69	633	35	711	828	1079	45	687	743	627	591	290	979
Housekeeping	TUBB	NM_178014.2	642	549	1814	192	314	335	768	628	2118	179	139	599	642	480	4362	33	1303	812	944	678	511	2113	98	1572	19	260	1531	41	110	259	28	218	16	35	154	1776	26	1850	2126	2121	153	3187	1660	1801	3794	873	2737
[truncated: 13 more columns]

## Sheet: NormalizedData
Positive	POS_A	ERCC_00117.1	90525	101441	71919	79841	97891	91271	68863	92168	80655	90692	97745	126401	98193	124575	35263	126435	94721	84330	78968	95783	100123	86632	26923	20867	14293	14233	22572	27928	23381	31061	12298	8824	31633	35087	76074	60909	88078	64079	36172	48760	65130	19139	26405	49856	19034	58070	37152
Positive	POS_B	ERCC_00112.1	21504	24572	17742	19825	23975	22485	16742	22266	19872	22302	23752	30536	21787	29673	8710	30177	22745	20241	19079	23179	24959	20971	7021	5462	3751	3860	5908	7284	6299	8215	3292	2316	8198	8787	17955	14525	20923	15362	8800	11869	15539	4709	6474	12248	4551	14243	9085
Positive	POS_C	ERCC_00002.1	5291	6087	4228	4839	5783	5478	4066	5503	4634	5279	5563	7140	4472	7057	2134	7179	5492	4928	4659	5677	5354	5090	1630	1250	916	926	1429	1730	1447	1949	748	532	1950	2178	4434	3725	5158	3858	2164	3059	3980	1242	1711	3106	1174	3545	2224
Positive	POS_D	ERCC_00092.1	1364	1565	1147	1268	1471	1439	1092	1478	1235	1493	1501	1975	1453	1882	595	1756	1424	1337	1270	1515	1444	1338	439	377	205	230	357	473	391	546	209	154	540	511	1191	931	1443	1016	558	798	955	325	477	757	290	935	604
Positive	POS_E	ERCC_00035.1	295	364	241	262	317	275	242	292	274	285	315	390	352	432	135	395	321	301	269	305	390	289	75	48	34	41	65	61	61	90	32	22	76	101	230	195	251	193	105	172	203	63	85	158	70	171	133
Positive	POS_F	ERCC_00034.1	107	96	91	86	129	115	72	118	97	125	122	150	104	153	50	166	116	98	110	121	126	116	41	27	19	18	28	43	33	33	9	11	34	51	93	71	94	90	65	57	75	27	40	73	36	84	53
Negative	NEG_A	ERCC_00096.1	17	19	19	15	14	20	38	20	28	14	20	34	27	40	39	27	29	25	35	32	59	31	8	19	2	4	11	3	1	5	1	2	4	6	12	30	22	27	38	24	29	17	31	28	31	34	38
Negative	NEG_B	ERCC_00041.1	16	15	12	12	19	19	16	16	14	19	21	17	17	18	19	20	21	22	11	22	37	28	3	3	2	5	16	1	3	3	1	3	4	3	10	14	21	18	17	13	14	10	15	8	15	16	15
Negative	NEG_C	ERCC_00019.1	86	69	51	73	74	64	65	72	64	68	67	90	118	153	37	179	128	91	96	121	124	117	15	10	6	2	9	14	18	12	13	7	18	13	86	70	85	48	23	59	71	21	26	45	26	75	33
Negative	NEG_D	ERCC_00076.1	11	11	7	8	15	14	15	14	15	10	14	16	16	22	20	16	8	10	19	17	35	14	2	9	1	1	12	3	4	3	1	4	1	5	7	18	17	11	10	11	10	5	11	10	13	17	20
Negative	NEG_E	ERCC_00098.1	14	22	18	16	17	18	22	16	33	24	19	29	12	26	20	27	23	22	29	28	37	30	1	5	1	3	10	5	5	5	1	1	10	9	9	16	21	17	24	24	14	8	22	15	22	22	21
Negative	NEG_F	ERCC_00126.1	27	24	24	29	28	22	25	21	29	22	23	24	10	23	16	21	30	23	26	21	40	31	8	10	3	2	17	3	11	6	2	2	4	8	17	20	25	17	16	16	13	15	17	5	25	27	9
Negative	NEG_G	ERCC_00144.1	12	19	10	21	16	11	15	16	16	18	14	15	7	11	17	22	18	18	19	30	49	14	5	4	2	1	6	2	3	4	1	1	2	6	23	13	14	10	6	10	15	5	7	13	15	13	11
Negative	NEG_H	ERCC_00154.1	30	30	24	18	22	31	30	22	30	25	28	34	24	29	16	21	35	16	26	43	46	36	5	9	1	3	13	3	7	7	4	1	4	13	17	21	22	28	18	23	19	9	21	20	10	31	26
Endogenous	ABCB1	NM_000927.3	2791.82	2485.91	23.69	2485.48	105.91	2131.82	86.48	2175.76	48.86	21.34	917.87	67.23	122.83	76.55	108.35	28.25	72.7	228.67	243.46	49.61	152.85	35.58	160.73	192.95	1.86	189.44	19.6	2805.06	109.42	61.39	218.06	2.07	551.24	158.68	1496.2	319.7	1798.81	65.68	22.61	40.49	18.7	16.56	202.16	416.63	141.56	280.36	127.76
Endogenous	ABL1	NM_005157.3	1955.19	1955.21	761.91	1933.15	685.12	1715.85	678.34	2024.33	631.86	719.86	585.31	691.85	727.23	707.58	769.23	2262.88	507.95	589.73	534.78	728.57	653.58	729.38	987.35	799.8	686.35	874.78	864.53	1147.53	746.04	793.33	399.78	743.72	895.76	912.43	1535.07	792.82	1644.63	807.45	819.95	725.02	866.96	704.63	876.31	646.16	906.81	765.19	772.54
Endogenous	ADA	NM_000022.2	2873.67	2029.69	20.58	1726.03	135.7	1988.83	74.32	2096.06	63.59	174.82	1064.19	138.8	136.48	112.02	176.36	1187.09	67.92	1518.85	1660.51	86.81	234.55	39.26	528.12	448.14	285.98	172.73	49.52	4462.6	79.58	51.94	290.75	30.23	344.52	317.37	1690.52	312.84	2158.57	38.55	94.61	31.62	350.91	19.41	643.31	393.48	318.72	704.06	104.36
Endogenous	AHR	NM_001621.3	2628.13	2467.29	2497.72	2416.44	3683.74	2235.81	2936.31	2255.45	3372.82	2488.68	1942.15	3201.16	6342.29	8250.11	3964.36	1224.18	2540.73	4542.11	5056.45	3723.48	3349.59	3089.89	5373.01	5909.84	2459.41	3944.85	5345.01	2932.57	4048.53	3839.16	3198.24	3301.4	3445.23	3808.4	1748.81	3419	1901.6	3283.36	4394.9	5468.96	3818.76	3108.01	5342.68	2855.63	4653.76	9743.01	5797.65
Endogenous	AICDA	NM_020661.1	20.8	22.47	17.41	598.36	21.72	389.97	24.88	21.02	25.39	133.69	385.77	67.23	105.28	80.28	22.98	1298.38	28.7	117.95	76.99	60.46	216.1	30.06	4.41	21.78	114.39	16.72	11.22	765.02	4.73	5.09	109.03	2.07	206.71	7.12	408.06	34.28	1593.23	19.48	16.74	19.12	227.06	9.95	17.1	33.75	18.37	25.27	19.43
Endogenous	AIRE	NM_000383.2	2037.03	2029.69	19.33	2025.2	102.6	1754.85	37.84	1761.33	25.39	21.34	572	75.91	161.82	164.29	23.92	2374.17	55.48	151.64	178.95	110.06	284.62	38.65	114.81	15.56	228.78	55.72	11.22	1275.03	59.68	61.39	72.69	2.07	447.88	158.68	1651.65	131.99	2672.52	46.41	16.74	19.12	381.88	11.99	35.98	232.42	18.61	101.18	22.19
Endogenous	APP	NM_000484.3	281.91	22.47	5181.25	19.2	4842.16	21.52	3984.89	21.02	5656.62	5188.17	1130.71	6567.15	6264.31	6999.25	4785.66	1483.86	7044.4	2570.74	2653.07	5321.69	5800.51	8216.39	3972.36	3437.29	2630.99	4407.31	8907.31	892.52	4486.21	5180.27	3089.21	5320.94	3479.68	3213.34	427.49	3748.99	23.94	10753.2	7663.41	6963.93	4974.72	9391.98	4241.93	3027.3	2466.42	2451.56	6792.11
Endogenous	ARG1	NM_000045.2	3137.39	2597.63	17.46	2577.53	89.36	2118.82	41.89	2375	25.39	21.34	1183.92	27.15	54.59	65.34	33.77	28.25	98.53	146.83	162.31	32	48.69	30.06	114.81	29.56	1.86	161.58	13.41	1530.04	4.73	5.09	290.75	30.23	241.17	238.03	1709.95	395.13	1901.6	19.48	20.23	19.12	196.1	19.99	105.36	366.48	43.68	92.75	73.78
Endogenous	ARG2	NM_001172.3	1209.49	986.91	84.8	851.51	172.11	896.92	113.51	1091.86	62.92	133.69	625.21	203.87	204.72	365.92	136.02	28.25	523.26	358.65	335.02	150.37	189.75	101.22	206.65	178.94	1.86	111.44	291.96	765.02	437.68	217.22	145.37	114.88	378.98	257.86	835.54	248.56	23.94	269.87	212.43	302.88	1166.27	173.59	216.72	251.71	206.28	368.89	253.71
Endogenous	ARHGDIB	NM_001175.4	2764.54	2169.35	975.77	2255.34	2680.89	1897.84	2939.01	2151.85	1446.45	832.99	10894.7	1685.16	2850.43	1633.59	1928.24	2485.46	752.84	1826.95	3210.74	1672.62	1367.77	931.81	2066.54	2898.9	3546.12	735.48	685.02	2550.06	2059.08	883.05	5233.48	1590.24	2962.9	1844.7	1826.53	1788.78	2466.94	424.07	615.26	852.6	722.47	608.13	1719.22	2976.18	2582.09	2590.69	2335.61
Endogenous	ATG10	NM_001131028.1	2346.22	1927.28	357.26	1818.08	251.54	1741.85	270.25	1968.54	380.19	354.79	904.56	275.44	317.8	293.11	326.45	28.25	261.15	281.63	249.7	248.03	342.6	339.84	275.54	312.76	228.78	523.75	289.9	1785.04	368.05	340	290.75	314.42	344.52	297.53	1146.44	365.13	1387.66	376.95	417.71	341.15	268.35	236.97	330.65	447.49	305.77	238.2	283.7
Endogenous	ATG12	NM_004707.2	2037.03	1471.06	91.65	1818.08	241.61	1351.88	137.83	972.32	63.59	143.97	705.03	108.44	111.13	197.9	92.87	28.25	163.58	216.63	260.11	147.27	163.39	119.62	160.73	96.47	228.78	156.01	94.91	1785.04	198.95	113.33	290.75	84.65	241.17	357.04	1029.85	325.7	23.94	84.96	76.76	138.12	216.74	83.94	166.18	330.79	97.88	204.47	133.16
Endogenous	ATG16L1	NM_198890.2	2719.07	1824.86	589.83	1887.12	638.78	1858.84	601.31	1992.45	716.87	689.01	984.38	659.32	469.87	634.77	813.32	28.25	373.07	580.1	703.32	714.62	600.87	580.93	642.92	728.23	457.56	663.05	679.86	1147.53	537.15	609.17	835.9	550.23	689.05	535.56	1535.07	789.4	1336.26	514.74	761.64	670.1	516.05	645.81	799.22	820.72	766.05	628.17	653.18
Endogenous	ATG5	NM_004849.2	2355.32	2346.25	1140.37	2554.52	820.82	2053.82	1156.69	2119.97	1206.16	1033.52	1503.17	980.3	896.85	1092.17	1324.11	1261.28	757.63	912.27	1263.07	1004.5	896.04	976.59	1033.27	1291.51	915.13	1264.8	1324.65	2167.55	1143.93	1053.05	1381.06	1064.19	1240.28	1170.29	1671.09	1292.52	2004.39	953.1	1285.27	1218.16	908.25	1304.76	1468.23	1212.27	1257.88	1397.58	1140.22
Endogenous	ATG7	NM_001136031.2	2246.19	2495.22	718.27	2163.29	1396.71	1624.86	831.03	1936.66	674.03	745.57	1928.85	863.19	1029.43	1402.09	810.98	28.25	756.67	1343.14	1450.35	778.18	851.23	850.23	619.96	1210.6	1487.08	858.06	687.08	1147.53	1133.99	916.11	1235.68	858.61	1136.93	1527.33	1146.44	840.82	1439.05	935.25	746.76	991.84	433.48	531.04	1420.26	1479.41	705.38	1810.74	1282.37
Endogenous	ATM	NM_000051.3	1082.17	1331.4	29.93	1265.75	158.87	1013.91	68.91	1099.83	54.89	179.97	611.91	112.78	81.89	84.01	45.03	1743.53	62.18	117.95	135.25	102.31	247.73	39.87	160.73	63.8	171.59	50.15	43.33	892.52	99.47	75.56	218.06	42.33	275.62	238.03	1224.17	82.28	1336.26	69.97	33.92	36.61	247.7	31.41	52.25	82.94	36.4	118.05	69.58
Endogenous	B2M	NM_004048.2	2764.54	2634.88	48544.1	2600.55	73287.7	2222.81	97415.6	2024.33	78778.3	71595.7	97413.7	56454.1	129706	72824.6	109078	16211.1	33005.6	131399	145440	85340.9	61642	42689.2	122179	106730	101522	64053.7	93362.8	7777.68	123873	47557.4	139232	54533.6	63151.1	73887	5615.62	88376.3	2107.18	51988.3	113841	86739.6	24966.5	66037.9	126945	134370	130168	189327	77931.1
Endogenous	B3GAT1	NM_018644.3	1136.74	1201.06	17.41	690.41	21.72	870.93	24.88	996.23	25.39	21.34	22.58	27.15	19.07	28.72	21.62	28.25	26.86	22.8	26.74	32	48.69	30.06	4.41	17.12	1.86	16.72	11.22	1020.02	4.73	5.09	1.79	2.07	4.17	7.12	544.07	54	23.94	19.48	16.74	19.12	18.7	9.95	17.13	113.8	18.37	25.27	19.43
Endogenous	BATF	NM_006399.3	854.83	661.05	59.86	529.31	330.97	727.94	225.66	709.31	72.29	21.34	372.47	121.45	241.76	347.26	121.95	28.25	148.27	556.03	570.15	111.61	176.57	54.6	367.39	455.92	343.17	111.44	84.6	1275.03	208.89	89.72	290.75	151.16	482.33	337.2	563.51	314.56	23.94	35.7	108.3	118.71	216.74	41.11	444.58	348.15	321.95	868.48	290.3
Endogenous	BATF3	NM_018664.2	2773.64	2560.39	34.29	2255.34	178.73	2196.81	112.16	2550.34	66.26	164.54	891.26	112.78	284.65	477.94	63.32	2559.65	132.01	399.57	384.96	141.06	455.92	53.98	275.54	119.82	171.59	172.73	101.1	1785.04	139.26	47.22	254.41	24.19	413.43	238.03	2001.42	281.13	2261.36	81.39	109.49	94.3	299.31	34.26	207.3	295.11	132.66	881.13	83.37
Endogenous	BAX	NM_138761.3	2709.98	2727.98	1087.38	2071.23	1211.37	2079.82	1148.58	2414.85	1013.39	1007.81	1263.73	1099.59	807.17	1372.22	1360.23	28.25	1011.13	2818.66	3864.12	1027.76	948.74	968.01	1492.5	1582.49	514.76	1025.22	991.42	1020.02	1064.36	883.05	799.56	1040	1102.47	1229.8	1476.77	1094.53	23.94	852.43	1103.19	1135.51	701.83	977.57	2377.95	1272.06	1664.77	1823.39	1204.39
Endogenous	BCAP31	NM_005745.7	863.92	1228.99	4111.95	1150.68	3740.01	1130.9	3790.31	996.23	3843.37	3995.25	1769.22	3726.01	5012.62	3991.57	3921.68	3301.58	4048.33	4058.3	2917.34	3537.46	3549.88	4242.54	3949.39	3743.83	4232.47	3799.99	4593.96	1020.02	4058.48	3626.66	3016.52	4244.66	2928.45	3431.53	1204.74	4376.39	2826.71	3925.18	4879.85	3547.42	2838.27	4856.45	3764.8	3780.51	3955.65	2923.75	3806.32
Endogenous	BCL10	NM_003921.2	3773.96	3314.54	1491.4	3267.94	2217.53	2560.78	1689.09	2972.74	1635.21	1496.29	4097.15	1845.66	3671.24	3767.53	1776.27	2633.85	1430.12	4147.36	4869.17	1798.18	1639.22	1628.06	2824.28	2894.23	2287.82	1961.28	2373.84	2295.05	2596.23	1638.61	2907.49	1668.84	3686.4	3213.34	2273.45	2108.48	2569.73	1732.71	2288.49	3181.31	1661.68	1757	4269.34	2573.06	2553.78	7394.74	2877.23
Endogenous	BCL2	NM_000657.2	2046.13	2011.07	123.45	1541.92	297.88	1377.88	187.83	1506.29	242.97	257.09	478.89	258.09	744.78	345.39	258.91	28.25	349.16	1473.12	1156.95	243.37	300.44	185.87	275.54	555.51	285.98	468.03	305.37	1020.02	288.47	349.44	145.37	145.12	378.98	317.37	1088.15	232.28	1233.47	531.16	419.5	303.43	423.16	287.79	832.62	433.02	319.53	1138.3	364.08
Endogenous	BCL2L11	NM_138621.4	827.54	865.88	473.23	713.42	612.3	844.93	459.43	868.71	418.34	539.9	572	435.93	265.16	968.95	431.05	1112.89	729.89	775.07	595.12	550.31	419.03	455.17	551.08	432.58	514.76	412.32	394.09	3.21	696.31	439.17	399.78	411.16	826.86	634.73	660.66	532.26	23.94	404.8	418.31	704.49	567.65	319.19	543.95	455.2	398.8	651.36	517.03
Endogenous	BCL3	NM_005178.2	1964.28	1992.45	603.54	1288.77	3409.04	1312.89	2060.68	1904.78	534.81	683.87	10203	1108.26	3242.31	6263.66	1086.31	1187.09	2157.13	4568.59	4750.56	841.74	1620.77	666.81	2962.05	1814.34	2059.04	596.19	1542.33	3.21	1442.35	538.33	6469.16	1064.19	2204.95	2181.9	1282.46	3023.02	23.94	878.85	1209.1	1722.4	2342.86	702.34	2527	4719.85	1863.77	5514.43	3704.35
Endogenous	BCL6	NM_001706.2	20.8	22.47	1874.23	19.2	4514.49	21.52	2306.61	21.02	2056.89	1763.67	8739.69	2756.55	4039.73	7409.98	2621.49	28.25	3580.55	4804.48	4065.97	2381.04	1884.31	2416.33	2066.54	3463.74	3488.93	2078.29	2822.61	510.01	3133.39	2398.89	6287.44	2600.01	4168.73	3451.37	330.33	3646.99	23.94	3160.56	3297.07	4041.68	2280.94	2333.15	3292.81	4970.59	1614.62	4350.84	5686.68
Endogenous	BID	NM_001196.2	2591.76	2336.94	51.13	2531.5	182.04	2157.82	94.59	2255.45	60.24	241.67	1449.96	147.48	306.1	128.82	75.05	1817.73	104.27	192.56	318.37	103.86	260.9	58.89	183.69	85.58	1.86	100.29	35.08	2805.06	119.37	37.78	399.78	66.51	344.52	337.2	1612.79	299.99	2158.57	52.83	39.27	47.71	237.38	38.26	118.21	428.2	45.3	139.13	85.17
Endogenous	BLNK	NM_013314.2	363.76	418.97	198.9	736.44	572.59	467.96	270.25	326.76	290.49	462.77	744.94	559.55	276.85	436.87	255.16	1595.15	340.55	611.39	742.86	373.59	492.82	325.12	642.92	390.57	457.56	312.02	398.22	1147.53	497.36	302.22	327.09	260	1550.35	714.08	524.64	121.71	1593.23	668.24	376.65	418.26	392.2	447.67	640.74	212.17	364.02	790.49	421.06
Endogenous	BST1	NM_004334.2	2046.13	2113.49	253.14	1656.98	450.13	1897.84	463.48	1944.63	177.38	169.68	2460.95	377.37	561.51	470.47	153.38	28.25	256.37	466.97	826.09	452.65	318.88	401.19	367.39	300.32	285.98	172.73	143.4	892.52	417.78	443.89	872.25	247.91	413.43	337.2	1107.58	563.12	1284.87	192.76	120.2	219.11	247.7	138.76	393.18	948.02	137.52	335.17	737.75
Endogenous	BST2	NM_004335.2	1254.96	1126.57	514.38	713.42	483.22	1052.91	597.26	1322.99	1062.92	437.06	22.58	427.26	1191.25	2281.43	2115.86	1966.11	2573.25	3730.94	6150.97	3880.05	1022.53	2019.44	3375.35	2898.9	457.56	618.47	4710.54	1147.53	865.41	561.94	726.87	417.21	447.88	436.38	913.27	731.97	23.94	3730.28	7034.46	6196.75	650.22	4146.68	6774.93	2528.7	4746.78	7015.3	945.88
Endogenous	BTK	NM_000061.1	1182.21	1955.21	20.58	1219.73	158.87	1949.83	91.89	2239.51	47.52	21.34	532.1	27.15	144.28	85.88	130.86	28.25	55.48	479	767.83	54.26	179.21	37.42	344.42	222.51	228.78	100.29	20.63	1530.04	109.42	56.67	254.41	42.33	378.98	198.35	1399.05	143.14	23.94	38.55	38.68	45.49	18.7	9.95	319.52	447.49	139.14	381.54	116.36
Endogenous	BTLA	NM_181780.2	2700.89	2774.53	33.05	2163.29	228.37	2326.8	97.29	2701.76	54.89	246.81	1330.24	143.14	132.58	112.02	81.61	2337.08	104.27	291.25	272.59	122.46	292.53	50.92	528.12	113.59	285.98	133.72	17.54	1785.04	159.16	75.56	290.75	30.23	620.14	456.21	1632.22	236.56	3083.68	40.69	27.37	48.26	381.88	11.99	139.63	315.36	108.4	160.21	92.37
Endogenous	C14orf166	NM_016039.2	6738.57	5511.83	4410.61	5822.46	2929.12	5290.55	3630.86	5562.92	4155.28	3830.71	2966.44	3331.29	3961.74	2867.66	4263.61	2967.72	2883.19	2421.5	2884.05	3788.59	3412.84	3963.42	3421.28	3513.54	3145.75	3538.11	4468.1	5227.62	3600.91	3376.38	3270.93	4153.96	2962.9	2677.78	3847.38	4297.54	3186.47	3188.41	4502.6	3760.99	3292.39	4420.19	3604.61	3298.3	3816.52	3402.25	2676.9
Endogenous	C1QA	NM_015991.2	2291.66	2485.91	79.18	1818.08	162.18	1975.83	179.72	2311.24	240.96	226.24	718.33	180.01	1259.49	141.89	1719.05	2114.5	95.66	2026.74	1184	164.32	329.42	100.6	1859.89	1115.68	400.37	150.44	202.2	2422.56	328.26	61.39	181.72	48.37	310.07	456.21	1884.83	440.55	1644.63	150.64	430.8	214.12	278.67	97.64	867.75	1420.58	1168.09	982.31	250.72
Endogenous	C1QB	NM_000491.3	3082.83	2439.36	180.81	2393.42	374	2417.79	508.08	2287.33	679.38	298.23	1223.82	351.35	2068.61	369.66	4661.83	2114.5	183.67	8169.55	4286.54	372.04	571.88	246.6	6980.33	4154.63	743.54	406.74	705.65	2932.57	935.04	160.56	726.87	205.58	585.69	555.39	2137.43	1001.1	2569.73	455.49	1167.45	549.73	319.95	340.89	3489.83	3123.74	4778.33	3524.52	603.4
Endogenous	C1QBP	NM_001212.3	1691.46	1266.23	2074.37	1495.89	1135.24	1234.89	1571.52	1187.5	1781.79	1871.65	1117.4	1535.52	1982.82	1275.14	2140.72	1706.44	1407.16	849.69	819.85	1633.87	1694.56	1859.94	2204.31	1699.2	2859.78	1816.42	2274.8	2677.56	1700.98	1690.55	1344.71	2019.54	1102.47	1328.97	1282.46	1890.78	2107.18	1507.82	1882.08	1674.14	1579.11	2123.02	1549.61	1465.91	1928.48	1427.09	1356.14
Endogenous	C1R	NM_001733.4	20.8	22.47	109.11	19.2	132.39	21.52	127.02	21.02	227.58	226.24	22.58	225.56	218.36	218.43	230.3	28.25	569.18	418.83	293.4	110.06	529.72	241.08	918.46	410.79	171.59	284.16	609.71	510.01	238.73	146.39	290.75	108.84	275.62	178.52	16.01	150.85	23.94	242.02	911.59	512.56	216.74	523.62	653.59	337.55	320.34	558.61	325.09
Endogenous	C1S	NM_001734.2	1573.24	1601.41	76.69	1196.71	211.82	1494.87	129.72	1338.93	141.9	149.11	492.19	266.76	214.46	289.38	122.42	1187.09	272.63	471.78	314.21	96.11	371.59	129.44	849.58	351.66	457.56	178.3	408.54	1020.02	228.79	160.56	218.06	169.3	172.26	297.53	952.13	204.85	1747.42	129.94	490.9	439.89	18.7	248.96	520.82	418.56	171.49	394.19	283.1
Endogenous	C2	NM_000063.3	2437.16	2141.42	207	2255.34	969.75	2170.81	556.72	2271.39	377.51	426.78	864.66	353.52	976.79	771.06	578.8	1632.24	300.37	1102.43	1512.77	429.39	432.21	292.61	1308.81	905.61	915.13	222.87	214.58	1912.54	666.47	321.11	399.78	362.79	964.66	694.24	1301.89	403.7	2107.18	176.34	435.56	295.66	474.77	146.18	1863.98	729.1	1096.1	2405.19	638.18
Endogenous	C3	NM_000064.2	1236.77	1210.37	559.9	1173.7	2151.33	1078.91	2493.09	828.86	2746.98	971.82	744.94	787.28	4669.47	2313.17	4698.42	28.25	830.33	2849.95	2942.31	1511.4	1570.7	562.52	6635.9	4484.51	1773.06	1376.24	652.01	3.21	1681.09	391.94	1708.15	1233.49	310.07	1408.32	796.68	1741.64	23.94	899.55	2962.66	1931.53	1279.8	1650.22	2365.1	3350.38	8484.03	5046.47	2201.26
Endogenous	C4A/B	NM_007293.2	6884.07	6256.67	303.64	4326.57	585.82	5589.52	587.8	6415.69	543.51	653.02	2194.9	377.37	1431.06	1200.46	2312.86	2522.56	2021.3	1417.76	2453.31	621.61	590.33	396.28	3421.28	3639.58	343.17	451.32	1350.44	4717.61	1691.03	420.28	872.25	350.7	1068.02	1309.14	4119.42	1306.23	2878.1	3796.67	8709.47	1395.12	763.75	484.22	5759.85	5174.09	4481.46	6500.96	696.37
Endogenous	C4BPA	NM_000715.3	1118.55	912.43	17.41	851.51	82.74	831.93	62.16	932.47	25.39	21.34	465.58	27.15	66.29	80.28	21.62	28.25	33.48	98.69	83.23	32	48.69	30.06	4.41	23.34	1.86	61.29	11.22	1402.53	4.73	5.09	145.37	18.14	344.52	7.12	524.64	163.71	23.94	19.48	16.74	19.12	18.7	9.95	29.12	147.56	18.37	25.27	19.43
Endogenous	C5	NM_001735.2	2928.23	2727.98	166.47	2646.57	281.33	2235.81	137.83	2685.82	178.05	385.64	1104.1	229.89	128.68	238.97	129.46	2188.69	151.14	240.71	214.33	235.62	550.8	165.63	229.62	147.82	343.17	295.31	143.4	3187.57	119.37	278.61	399.78	229.77	757.95	555.39	1845.97	227.13	3392.05	218.46	160.66	127.03	485.09	130.19	149.05	351.05	56.62	231.88	143.35
Endogenous	C6	NM_000065.2	3028.27	2346.25	259.37	2784.66	211.82	2183.81	377	1848.99	62.25	246.81	1489.87	173.5	222.26	123.22	358.82	2077.4	659.1	233.48	183.11	117.81	226.64	182.8	137.77	493.26	400.37	161.58	106.26	1275.03	169.1	85	181.72	362.79	585.69	158.68	1573.93	617.12	2569.73	561.15	909.8	59.91	495.41	144.47	584.21	831.33	115.68	227.66	95.37
Endogenous	C7	NM_000587.2	909.39	949.67	17.41	1449.86	79.43	948.92	24.88	685.4	25.39	21.34	558.7	27.15	48.74	59.74	21.62	28.25	46.87	69.8	76.99	32	160.76	30.06	183.69	15.56	228.78	55.72	11.22	510.01	4.73	5.09	109.03	2.07	172.26	7.12	699.52	118.28	23.94	19.48	16.74	19.12	206.42	9.95	41.12	155.27	21.03	73.78	161.35
Endogenous	C8A	NM_000562.2	2628.13	2709.36	18.08	3037.81	125.77	2313.8	24.88	2630.03	25.39	113.12	944.47	27.15	19.07	54.14	27.2	1075.8	86.09	108.32	183.11	32	134.41	30.06	137.77	28.01	171.59	78.01	11.22	1657.54	4.73	51.94	145.37	48.37	310.07	277.7	1651.65	259.7	23.94	19.48	16.74	19.12	196.1	9.95	69.39	358.76	18.37	61.13	50.38
Endogenous	C8B	NM_000066.2	2000.66	1852.79	17.41	1703.01	79.43	1936.83	24.88	1729.45	25.39	21.34	665.12	60.73	19.07	91.48	28.61	1112.89	79.4	101.1	120.69	32	160.76	30.06	4.41	35.79	171.59	66.86	15.47	3060.07	4.73	5.09	290.75	18.14	4.17	158.68	1049.29	207.42	1233.47	27.13	16.74	19.12	258.02	10.28	36.83	271	18.37	61.13	20.99
Endogenous	C8G	NM_000606.2	1109.45	1275.54	17.41	713.42	76.12	831.93	33.78	1442.53	25.39	21.34	22.58	60.73	91.63	149.36	21.62	28.25	78.44	221.45	253.86	69.76	48.69	30.67	4.41	31.12	114.39	33.43	29.92	3.21	49.74	42.5	109.03	18.14	4.17	158.68	1029.85	47.14	23.94	28.56	18.45	61.57	18.7	14.28	58.25	53.04	18.37	196.04	25.79
Endogenous	C9	NM_001737.3	3055.55	2439.36	17.41	2577.53	105.91	2300.8	59.46	2135.91	25.39	21.34	864.66	65.06	19.07	28.72	30.02	1149.99	110.01	137.2	195.6	52.71	48.69	36.19	4.41	29.56	114.39	89.15	11.22	1657.54	49.74	33.06	109.03	42.33	4.17	7.12	1729.38	351.41	1233.47	19.48	16.74	20.52	18.7	11.42	96.8	388.66	18.61	54.81	65.98
Endogenous	CAMP	NM_004345.3	1736.93	1955.21	17.41	1541.92	76.12	1637.86	33.78	1896.81	25.39	21.34	851.36	27.15	50.69	28.72	21.62	28.25	75.57	91.47	60.34	32	168.67	30.06	4.41	32.68	171.59	61.29	26.82	1657.54	4.73	51.94	109.03	30.23	4.17	7.12	1088.15	287.99	1336.26	29.27	16.74	19.12	18.7	15.42	33.41	280.64	18.37	25.27	34.79
Endogenous	CARD9	NM_052813.4	1109.45	931.05	28.06	782.47	155.56	727.94	90.53	1179.53	50.87	21.34	22.58	123.62	144.28	171.76	100.38	28.25	88.01	149.24	216.41	77.51	48.69	36.19	160.73	127.6	228.78	105.86	38.17	3.21	79.58	33.06	1.79	42.33	4.17	158.68	796.68	71.14	23.94	52.12	36.89	78.77	18.7	27.41	87.37	142.73	73.61	187.61	109.76
Endogenous	CASP1	NM_001223.3	2609.95	2243.83	395.3	2485.48	642.09	2144.82	808.06	1936.66	601.74	467.91	2860.02	505.33	1296.53	1342.35	828.8	1520.95	487.87	2623.69	3751.76	837.09	888.13	601.78	1676.2	1347.53	857.93	607.33	915.08	2550.06	626.68	443.89	2035.24	483.72	585.69	396.71	1321.32	998.53	1387.66	611.84	1150.2	1159.36	371.56	378.01	2223.76	2740.87	1325.83	4342.41	1077.84
Endogenous	CASP10	NM_032977.3	2246.19	2383.49	69.21	2255.34	105.91	1962.83	99.99	2287.33	43.51	21.34	638.52	62.9	66.29	117.62	82.55	28.25	155.93	170.9	280.91	124.01	202.93	84.04	160.73	80.91	228.78	94.72	52.61	1275.03	99.47	85	254.41	96.74	310.07	7.12	1127.01	279.42	23.94	77.1	51.17	91.53	18.7	29.69	131.06	379.02	46.92	137.02	71.38
Endogenous	CASP2	NM_032982.2	2027.94	2039	500.04	2255.34	996.23	1923.84	683.74	2056.21	558.9	658.16	1529.78	854.51	772.07	802.79	574.11	4154.8	480.21	577.69	580.56	706.87	664.12	537.37	895.5	726.67	1086.71	579.47	484.88	3442.58	805.73	656.39	690.53	598.61	1515.9	1447.99	2176.3	620.55	4779.7	493.32	479.6	489.82	939.21	395.14	558.51	715.6	613.98	619.74	948.28
Endogenous	CASP3	NM_032991.2	2418.97	2113.49	606.04	1933.15	1019.4	1780.85	1067.5	1968.54	690.09	725.01	731.63	1077.9	2768.54	1142.58	1114.45	28.25	606.48	1112.06	1161.11	1142.47	838.06	739.81	1171.04	1159.25	800.74	685.33	703.59	1402.53	1153.88	703.61	508.81	773.96	792.4	932.27	1107.58	986.53	23.94	586.14	697.38	860.92	547.01	624.11	1056.2	1032.89	969.9	1498.76	1170.81
Endogenous	CASP8	NM_001228.4	3110.11	2616.26	1111.69	2347.4	1777.33	2456.79	1790.43	3227.77	1003.35	976.96	3804.49	1283.93	2125.15	2326.24	1496.25	28.25	962.34	1658.46	2291.01	1486.6	1091.05	1666.71	1446.58	2061.75	3374.54	1537.82	1221.48	2167.55	1899.93	1208.89	2544.05	1245.58	1102.47	2241.4	1865.4	1219.66	1284.87	922.4	1105.57	1809.49	505.73	560.73	2760	2140.04	1334.73	3495	1619.45
Endogenous	CCBP2	NM_001296.3	2000.66	1675.89	103.5	1818.08	281.33	1585.86	218.91	1546.14	151.94	174.82	532.1	184.35	128.68	207.23	94.75	28.25	94.7	117.95	170.63	158.12	255.63	104.28	275.54	166.5	171.59	144.87	86.66	510.01	278.52	132.22	181.72	133.02	344.52	337.2	854.97	180.85	1233.47	99.95	124.96	75.44	227.06	93.07	164.47	269.07	173.92	111.72	207.53
Endogenous	CCL11	NM_002986.2	2400.79	2011.07	21.82	2577.53	135.7	2040.83	63.51	1968.54	25.44	190.25	1183.92	97.6	19.07	82.15	26.27	1966.11	98.53	166.09	164.39	77.51	253	36.19	4.41	28.01	457.56	167.15	15.47	2677.56	119.37	51.94	145.37	54.42	482.33	337.2	1865.4	290.56	1490.44	33.55	31.54	33.28	309.63	14.85	98.51	403.13	33.17	103.29	73.18
Endogenous	CCL13	NM_005408.2	2591.76	2243.83	29.93	2600.55	165.49	2430.79	68.91	2143.88	34.14	262.24	1436.66	127.96	60.44	100.82	22.98	1854.82	105.23	180.53	208.08	106.96	281.99	33.13	206.65	42.01	171.59	117.01	21.66	3825.09	149.21	70.83	327.09	2.07	447.88	317.37	2118	304.27	2929.49	32.84	16.74	26.63	423.16	11.42	77.95	358.76	25.08	126.48	52.18
Endogenous	CCL15	NM_032965.3	2964.61	2439.36	160.86	2853.7	172.11	2248.81	243.23	2638	152.61	231.39	731.63	184.35	235.91	300.58	150.56	1854.82	143.49	255.15	212.25	246.48	295.16	131.28	275.54	138.49	114.39	161.58	128.96	2932.57	268.58	160.56	436.12	102.79	310.07	357.04	2215.16	346.27	2569.73	150.64	100.56	114.83	371.56	73.09	176.46	398.3	215.17	242.42	97.17
Endogenous	CCL16	NM_004590.2	2846.39	2411.42	54.87	2278.35	112.53	2235.81	99.99	2247.48	54.89	21.34	744.94	65.06	99.43	196.03	45.5	1261.28	68.88	108.32	166.47	176.72	258.27	93.24	137.77	43.57	114.39	139.3	49.52	2040.05	99.47	108.61	109.03	96.74	447.88	218.19	1787.67	246.85	1696.02	44.26	26.18	54.36	206.42	18.84	94.23	295.11	38.02	101.18	67.18
Endogenous	CCL18	NM_002988.2	2328.04	2551.08	74.82	1841.09	92.67	1988.83	133.78	1864.93	53.55	174.82	917.87	73.74	64.34	69.08	159.01	28.25	92.79	4746.71	3635.23	96.11	187.11	63.8	528.12	796.69	228.78	117.01	19.6	3187.57	49.74	99.17	109.03	60.47	275.62	7.12	1554.5	257.99	1490.44	47.12	67.83	41.6	237.38	17.13	2202.34	474.49	944.02	676.66	65.38
Endogenous	CCL19	NM_006274.2	2300.75	1852.79	18.08	2048.22	125.77	1962.83	56.75	1864.93	28.11	257.09	851.36	71.57	62.39	61.61	49.72	1669.34	59.31	216.63	228.89	74.41	245.09	30.06	390.35	71.58	1.86	66.86	12.38	2422.56	79.58	47.22	181.72	2.07	378.98	238.03	1340.75	201.42	1953	19.99	29.75	24.41	18.7	9.95	122.5	216.99	160.17	902.21	172.14
Endogenous	CCL2	NM_002982.3	1118.55	893.81	33.05	828.49	76.12	948.92	35.13	1075.92	25.39	113.12	478.89	27.15	83.84	3188.77	174.02	28.25	68.88	19831.7	34419.2	32	500.73	30.06	2962.05	2254.7	285.98	55.72	441.55	1020.02	59.68	5.09	218.06	2.07	172.26	7.12	1224.17	259.7	23.94	30.7	727.72	62.68	350.91	78.23	7378.84	333.69	1374.37	10495.5	208.73
Endogenous	CCL20	NM_004591.1	1918.81	1815.55	81.05	1864.11	238.3	1390.88	166.21	1896.81	25.39	21.34	2141.69	82.41	931.94	1086.57	170.26	28.25	200.89	4051.07	1398.33	72.86	426.93	50.3	344.42	283.2	1315.5	111.44	589.08	1275.03	139.26	28.33	254.41	36.28	378.98	178.52	1224.17	355.7	23.94	43.55	216.59	92.64	18.7	13.13	303.24	1091.72	120.53	1863.44	724.56
Endogenous	CCL22	NM_002990.3	1955.19	1713.14	21.82	1772.05	158.87	1611.86	70.27	1466.44	41.5	221.1	838.05	112.78	138.43	225.9	27.67	3375.78	82.27	257.55	199.76	111.61	242.46	52.14	183.69	34.23	457.56	50.15	17.54	1275.03	129.31	61.39	145.37	24.19	413.43	218.19	2137.43	154.28	3494.84	44.98	27.37	54.92	443.8	18.84	72.81	220.85	39.64	153.88	35.99
Endogenous	CCL23	NM_145898.1	1291.33	1275.54	17.41	874.52	72.81	1039.91	24.88	1227.35	25.39	21.34	585.31	27.15	42.89	28.72	21.62	28.25	26.86	129.98	143.58	32	144.95	30.06	160.73	20.23	285.98	61.29	11.22	510.01	59.68	28.33	1.79	2.07	275.62	7.12	524.64	99.42	23.94	19.48	16.74	19.12	18.7	9.95	40.26	132.12	18.37	61.13	19.43
Endogenous	CCL24	NM_002991.2	436.51	353.8	30.55	19.2	95.98	597.95	58.1	318.79	31.46	164.54	412.38	119.28	212.51	186.7	45.03	1929.02	61.22	146.83	170.63	83.71	200.29	50.3	275.54	32.68	400.37	100.29	58.8	892.52	89.53	47.22	363.44	54.42	241.17	297.53	990.99	64.28	2466.94	33.55	23.8	26.63	288.99	17.13	24.84	63.65	27.5	94.86	74.37
Endogenous	CCL26	NM_006072.4	2309.85	2420.73	19.95	1472.88	99.29	1767.85	37.84	1801.18	38.82	118.26	438.98	125.79	19.07	28.72	64.73	28.25	52.61	84.25	85.31	32	160.76	31.9	160.73	65.35	285.98	83.58	36.11	1530.04	159.16	75.56	72.69	42.33	310.07	7.12	1340.75	173.14	23.94	35.7	18.45	21.63	196.1	31.98	51.4	233.39	21.84	54.81	52.78
Endogenous	CCL3	NM_002983.2	3683.03	4180.42	134.05	3014.79	208.51	3808.68	143.23	3395.14	52.21	138.83	2554.07	93.26	7853.29	4008.37	232.65	1669.34	163.58	46213.1	34929	55.81	321.52	116.55	2342.08	2088.21	5147.6	228.44	301.24	3952.59	238.73	51.94	1780.84	30.23	826.86	277.7	2137.43	1813.64	2415.55	47.83	376.65	143.12	258.02	18.27	3050.39	1721.48	906.81	5978.19	322.09
Endogenous	CCL4	NM_002984.2	4319.6	4552.84	119.71	3406.02	261.47	4445.62	171.61	3610.32	115.13	149.11	3458.63	173.5	11727.3	9179.86	506.57	1409.66	296.55	79028.4	55260.9	106.96	482.28	167.47	3490.16	4694.57	6062.72	306.45	722.16	6120.14	596.84	207.78	3488.99	78.6	964.66	416.54	2409.47	1919.06	2569.73	83.53	938.96	397.18	474.77	26.27	6142.75	2397.54	1769.93	9909.54	544.02
Endogenous	CCL5	NM_002985.2	1500.49	1396.58	67.96	1380.82	79.43	1117.9	504.02	1378.78	410.31	298.23	305.96	182.18	910.5	352.86	1015.95	28.25	35.39	2310.77	2494.93	207.72	250.36	92.02	688.85	1658.74	1.86	228.44	99.04	892.52	427.73	151.11	472.47	54.42	4.17	178.52	816.11	189.42	23.94	144.21	153.52	1670.26	18.7	88.51	1507.63	951.88	1703.6	3126.11	316.09
Endogenous	CCL7	NM_006273.2	20.8	22.47	17.41	19.2	21.72	21.52	24.88	21.02	25.39	21.34	22.58	27.15	19.07	207.23	21.62	28.25	26.86	796.74	1879	32	48.69	30.06	114.81	80.91	114.39	16.72	11.22	510.01	59.68	5.09	109.03	2.07	4.17	7.12	16.01	30	23.94	19.48	44.03	19.12	18.7	9.95	165.33	74.26	41.26	246.63	19.43
Endogenous	CCL8	NM_005623.2	2064.31	1824.86	20.58	1864.11	79.43	1611.86	48.65	1769.3	32.13	21.34	984.38	71.57	68.24	3866.48	271.11	28.25	87.05	19446.6	47819.8	32	168.67	32.51	4156.05	3490.2	343.17	94.72	356.95	2550.06	69.63	42.5	145.37	30.23	344.52	178.52	1671.09	306.84	1593.23	33.55	1049.04	76.55	196.1	10.85	11075.1	666.41	1476.29	16225	176.34
Endogenous	CCND3	NM_001760.2	2973.7	2774.53	1179.65	1979.18	1641.63	2144.82	1318.84	2701.76	888.89	1156.93	1543.08	1103.92	3213.07	2259.03	1391.65	1929.02	2832.49	1675.31	1993.45	2100.46	1436.29	1871.6	1928.77	1927.93	2287.82	1231.37	2976.33	1785.04	1342.88	779.17	1526.43	1064.19	1378.09	1209.96	1593.36	2238.76	1233.47	1787.68	3391.08	2439.09	1290.12	1786.12	2679.48	2014.66	2413.84	2691.87	1444.91
Endogenous	CCR1	NM_001295.2	2991.89	2681.43	99.14	2393.42	337.59	2326.8	528.35	2558.31	61.58	318.8	3737.98	177.84	627.8	1185.52	322.23	4303.19	163.58	7009.35	8106.96	209.27	490.18	144.77	2709.47	1635.4	171.59	139.3	165.06	3442.58	457.57	75.56	2144.27	102.79	551.24	535.56	2234.59	808.25	3854.6	119.23	400.46	181.95	691.51	40.54	3342.49	2138.11	1283.77	3981.94	1046.65
Endogenous	CCR10	NM_016602.2	1318.61	1387.27	17.41	713.42	21.72	948.92	41.89	1426.59	25.39	21.34	22.58	27.15	44.84	56.01	21.62	1149.99	37.31	77.03	26.74	32	48.69	35.58	4.41	7.42	171.59	27.86	11.22	510.01	59.68	33.06	72.69	36.28	172.26	7.12	913.27	42.86	23.94	19.48	16.74	19.12	18.7	9.95	17.1	30.86	18.37	25.27	19.43
Endogenous	CCR2	NM_001123041.2	2846.39	2811.78	22.45	1887.12	86.05	2326.8	54.05	3004.62	58.23	21.34	1130.71	65.06	50.69	65.34	103.19	28.25	78.44	166.09	470.27	52.71	168.67	40.49	206.65	152.49	457.56	128.15	15.47	765.02	4.73	51.94	218.06	42.33	275.62	7.12	1787.67	275.99	23.94	50.69	46.41	26.63	18.7	20.56	179.03	401.2	229.74	324.63	71.38
Endogenous	CCR5	NM_000579.1	1500.49	1266.23	26.19	1219.73	21.72	1338.89	122.97	1083.89	91.7	118.26	758.24	91.09	142.33	240.84	269.23	2040.3	66.96	4161.8	2386.73	113.16	144.95	52.76	459.23	723.56	228.78	150.44	85.63	1530.04	189	66.11	109.03	48.37	344.52	317.37	1088.15	192.85	1439.05	75.68	136.26	102.62	18.7	30.83	1153.85	366.48	892.25	1597.84	97.77
Endogenous	CCR6	NM_031409.2	3164.67	2625.57	79.81	2393.42	132.39	2534.78	131.07	2478.61	61.58	21.34	931.17	117.12	60.44	179.23	91.46	28.25	96.62	168.49	208.08	82.16	231.92	117.17	229.62	108.92	285.98	222.87	73.25	3570.08	159.16	42.5	327.09	102.79	241.17	178.52	1826.53	341.13	1593.23	67.82	57.72	114.83	288.99	50.25	111.36	423.38	65.52	166.53	44.98
Endogenous	CCR7	NM_001838.2	1709.65	1210.37	22.45	1150.68	102.6	1169.9	55.4	1354.87	25.39	205.68	545.4	95.43	93.58	91.48	43.15	1558.05	43.05	1908.79	353.74	51.16	224.01	30.06	275.54	112.03	171.59	50.15	27.85	1530.04	119.37	37.78	145.37	2.07	241.17	257.86	952.13	131.99	1336.26	24.99	31.54	20.52	278.67	9.95	93.37	151.41	100.31	343.6	50.38
Endogenous	CCR8	NM_005201.2	1937	1936.59	17.41	1610.96	21.72	1585.86	39.19	1904.78	25.39	21.34	718.33	60.73	19.07	67.21	21.62	28.25	46.87	103.5	108.2	32	155.49	30.06	4.41	17.12	171.59	39	11.22	1657.54	59.68	28.33	109.03	2.07	206.71	7.12	1146.44	184.28	1233.47	19.48	16.74	19.12	206.42	9.95	33.41	228.57	18.37	59.02	26.99
Endogenous	CCRL1	NM_016557.2	5556.37	4943.88	2350.58	4234.52	599.06	4445.62	1912.04	5068.79	1285.81	2756.05	2447.65	980.3	1514.9	2053.66	1697.47	1112.89	609.35	1023	888.52	2120.62	1462.65	1824.37	711.81	806.03	1143.91	2613.19	1468.05	4972.61	2108.82	1223.05	1817.18	1602.33	1309.19	2181.9	2875.82	1349.09	2518.34	2045.41	1441.76	1709.64	805.04	1062.08	1463.95	1685.8	695.68	1920.36	571.61
Endogenous	CCRL2	NM_003965.4	3219.24	3193.51	69.83	2623.56	433.58	2885.75	235.12	2805.37	78.31	221.1	2194.9	153.99	678.49	918.55	163.23	2411.27	165.49	7124.88	5661.97	156.57	318.88	93.24	1148.08	620.86	629.15	189.44	86.66	2677.56	268.58	113.33	908.59	120.93	620.14	436.38	1690.52	785.11	2261.36	55.69	180.29	68.23	454.12	61.1	1224.1	925.84	477.27	1433.42	239.92
Endogenous	CD14	NM_000591.2	1809.68	1219.68	382.83	1058.63	1489.38	1689.86	1444.51	1315.02	445.78	215.96	9458.02	401.23	850.06	1614.92	1214.36	28.25	506.04	7197.1	13939.6	189.12	339.97	364.38	3398.32	3630.24	1715.87	295.31	422.98	510.01	1253.35	297.5	7595.81	780	654.59	654.57	1088.15	1151.09	23.94	253.44	751.52	240.19	330.27	276.37	3488.97	5387.22	2539.22	5274.13	1713.62
Endogenous	CD160	NM_007053.2	2118.88	2122.8	18.7	2416.44	112.53	1806.85	72.97	1960.57	40.16	185.11	1024.29	101.93	56.54	70.94	26.74	1706.44	63.14	134.8	203.92	86.81	216.1	46.62	4.41	51.35	228.78	100.29	24.76	1147.53	119.37	51.94	254.41	36.28	378.98	277.7	1923.69	259.7	2980.89	29.27	23.8	37.72	350.91	10.85	90.8	361.66	44.49	109.61	37.79
Endogenous	CD163	NM_004244.4	3282.89	2904.88	60.48	2600.55	248.23	2755.77	268.9	2924.92	60.24	159.4	1636.2	182.18	327.55	444.34	635.09	2262.88	155.93	5820.26	11929.5	105.41	287.26	96.92	4247.9	3152.54	1201.11	245.16	103.17	2932.57	308.37	70.83	363.44	66.51	723.5	376.87	2545.49	880.25	2415.55	54.26	288	90.97	361.23	13.7	3938.69	1059.89	2739.84	5817.98	503.23
Endogenous	CD164	NM_006016.4	1855.15	1610.72	12256	1403.83	3015.18	1351.88	6064.49	1155.62	11188.1	10618	1636.2	5157.42	5531.23	6202.05	9022.06	28.25	5248.87	4383.25	5953.29	10276	6177.37	9842	3122.78	3832.53	5433.57	6039.86	10652.9	1530.04	4247.48	4353.88	4651.98	8628.39	2480.57	3689.39	1243.6	7067.71	23.94	10047.8	15017.4	9775.79	5170.81	10475.2	7712.92	5182.77	7089.44	7740.44	2716.48
Endogenous	CD19	NM_001770.4	2637.23	2215.9	271.84	1887.12	211.82	2560.78	554.02	2319.21	163.32	370.22	864.66	316.65	442.58	341.65	261.73	1632.24	232.45	207.01	137.34	241.82	455.92	256.42	252.58	144.71	686.35	172.73	84.6	1657.54	368.05	136.94	472.47	145.12	413.43	357.04	1729.38	257.13	2775.31	140.64	135.67	140.34	361.23	115.92	112.22	300.9	81.7	111.72	98.37
Endogenous	CD1A	NM_001763.2	2519.01	2309.01	17.41	2485.48	92.67	1793.85	63.51	2167.79	40.83	21.34	1130.71	27.15	19.07	82.15	21.62	28.25	68.88	132.39	122.77	32	163.39	33.13	4.41	29.56	1.86	100.29	22.7	2040.05	49.74	37.78	218.06	30.23	4.17	7.12	1651.65	265.7	1696.02	19.48	16.74	22.19	227.06	9.95	72.81	385.77	18.37	63.24	59.38
Endogenous	CD1D	NM_001766.3	1018.52	670.36	24.94	1104.66	109.22	870.93	89.18	494.13	42.17	21.34	851.36	86.75	74.09	132.55	81.14	1075.8	84.18	223.86	301.72	65.11	192.38	44.17	275.54	110.48	1.86	117.01	52.61	2167.55	59.68	56.67	145.37	66.51	172.26	198.35	1107.58	203.13	23.94	33.55	51.77	62.68	216.74	24.55	111.36	286.43	75.23	202.36	90.57
Endogenous	CD2	NM_001767.3	481.98	456.22	21.2	667.4	21.72	558.95	89.18	486.16	43.51	113.12	22.58	71.57	95.53	61.61	158.54	28.25	26.86	173.31	243.46	32	48.69	30.06	206.65	270.75	114.39	44.57	46.42	892.52	79.58	5.09	109.03	36.28	4.17	7.12	485.78	66	23.94	36.41	36.3	47.15	18.7	14.85	435.16	179.38	436.01	470.08	64.18
Endogenous	CD209	NM_021155.2	1645.99	1564.17	17.41	1587.94	102.6	1546.87	45.94	1721.48	32.13	21.34	691.73	27.15	58.49	67.21	31.43	28.25	32.52	139.61	158.14	32	144.95	30.06	4.41	68.47	171.59	72.43	29.92	892.52	59.68	51.94	1.79	2.07	172.26	7.12	621.8	137.14	1439.05	19.48	27.37	33.84	18.7	13.7	115.64	191.92	60.67	139.13	63.58
Endogenous	CD22	NM_001771.2	1773.31	1731.76	18.08	1449.86	72.81	1312.89	86.48	1817.11	27.44	21.34	385.77	27.15	101.38	28.72	117.26	28.25	26.86	312.92	332.93	32	137.04	30.06	206.65	150.94	171.59	39	12.38	1147.53	99.47	47.22	72.69	18.14	172.26	7.12	1029.85	155.99	23.94	25.7	16.74	19.12	18.7	14.28	108.79	161.06	42.06	107.51	55.18
Endogenous	CD24	NM_013230.2	4692.45	3584.55	26444.9	2554.52	18160.6	2872.76	34747.9	4088.51	31343.3	33216.6	10229.6	25160.3	18709.1	43750.4	20422.2	5341.89	26084.6	22272.5	12112.6	28302.8	40102.8	27165.5	16440.5	17508.6	49416.9	34896.3	26224.7	2550.06	39480.7	23058.6	41031.9	28491.2	21257.1	49529.1	2545.49	18436.4	1233.47	28050.3	28608.5	23879	12787.7	26123.2	21802.4	29145.6	17714.7	21558.2	12496.2
Endogenous	CD244	NM_016382.2	245.54	409.66	28.68	736.44	132.39	480.96	128.37	270.97	56.89	257.09	558.7	112.78	113.08	84.01	122.89	2151.59	49.74	202.19	230.97	94.56	221.37	45.39	321.46	155.6	171.59	39	37.14	510.01	179.05	85	363.44	18.14	654.59	198.35	621.8	65.14	1490.44	26.42	45.82	44.93	216.74	18.27	181.6	118.62	191.72	371	59.38
Endogenous	CD247	NM_198053.1	2000.66	1778.31	17.41	2048.22	109.22	1598.86	102.7	1737.42	68.27	185.11	611.91	84.58	122.83	76.55	193.25	28.25	35.39	247.93	307.96	77.51	192.38	36.81	183.69	225.63	285.98	89.15	26.82	765.02	99.47	37.78	254.41	2.07	4.17	7.12	1263.03	131.14	23.94	37.84	37.49	29.4	18.7	11.99	448.01	269.07	470.8	465.86	71.38
Endogenous	CD27	NM_001242.4	2546.29	2076.25	17.41	1795.07	21.72	2209.81	37.84	2127.94	32.8	21.34	505.49	27.15	48.74	28.72	91.46	28.25	43.05	173.31	131.09	32	48.69	30.06	4.41	158.72	171.59	128.15	17.54	1530.04	109.42	5.09	109.03	2.07	4.17	7.12	1049.29	203.13	1541.84	20.7	16.74	19.12	18.7	9.95	119.93	328.87	162.59	155.99	40.79
Endogenous	CD274	NM_014143.3	2728.17	1815.55	84.8	1633.97	387.24	1715.85	225.66	2526.43	143.91	226.24	1157.31	167	586.85	2682.83	231.71	1112.89	233.41	3588.92	3229.47	403.04	632.5	224.52	1859.89	1111.01	514.76	128.15	475.59	2422.56	318.31	108.61	436.12	126.98	344.52	515.72	1651.65	739.68	1644.63	172.77	640.25	602.98	227.06	106.78	3106.07	867.97	899.53	5255.15	515.23
Endogenous	CD276	NM_001024736.1	2437.16	2541.77	629.11	2416.44	1055.81	2482.79	658.07	2096.06	609.77	832.99	1290.34	746.07	968.99	743.05	622.42	2633.85	485.95	1210.75	489	615.41	830.15	618.96	1239.93	1022.32	629.15	830.2	728.35	2167.55	895.25	760.28	908.59	749.77	1240.28	1090.95	1904.26	685.69	3083.68	666.1	661.08	458.75	743.11	708.62	682.72	658.7	749.88	676.66	965.07
Endogenous	CD28	NM_001243078.1	1291.33	1331.4	17.41	1242.74	139.01	1312.89	60.81	1147.65	25.39	205.68	864.66	84.58	48.74	70.94	68.48	1149.99	45.92	93.88	158.14	60.46	216.1	30.06	252.58	107.37	114.39	61.29	13.41	1657.54	99.47	47.22	254.41	60.47	344.52	238.03	1263.03	155.99	1850.21	19.48	16.74	19.97	247.7	9.95	116.5	178.42	152.08	149.67	44.39
Endogenous	CD34	NM_001025109.1	1564.15	1182.44	17.41	1173.7	76.12	1208.9	24.88	1394.72	25.39	21.34	345.86	27.15	19.07	28.72	21.62	28.25	37.31	55.36	72.83	32	48.69	30.06	4.41	7.42	171.59	33.43	12.38	1020.02	4.73	5.09	181.72	2.07	4.17	7.12	835.54	107.14	23.94	19.48	16.74	19.12	18.7	9.95	21.42	143.7	18.37	25.27	37.19
Endogenous	CD36	NM_001001548.2	2873.67	2215.9	842.97	2692.6	3587.76	1988.83	1608.01	2231.54	803.88	832.99	1516.48	2986.45	6018.65	2152.61	1122.89	1520.95	1266.54	1131.32	1675.08	1655.57	1491.64	939.17	872.54	1425.33	457.56	417.89	893.41	1275.03	3163.23	1053.05	763.22	1965.12	964.66	2856.3	1379.62	2322.76	1798.81	817.45	803.29	1543.23	949.53	1510.89	2167.22	852.54	950.49	864.27	3765.53
Endogenous	CD3D	NM_000732.4	2564.48	1899.35	43.02	1656.98	76.12	2196.81	198.64	1721.48	157.3	164.54	638.52	114.95	347.04	171.76	473.73	28.25	32.52	349.02	624.25	136.41	189.75	70.55	321.46	740.67	1.86	111.44	70.15	892.52	169.1	51.94	254.41	42.33	241.17	158.68	990.99	223.7	1490.44	74.96	79.73	128.14	18.7	49.68	957.69	489.92	1292.67	1599.94	121.76
Endogenous	CD3E	NM_000733.2	1191.3	1322.09	36.16	1081.64	175.42	1156.9	170.26	1028.1	117.14	262.24	691.73	149.65	317.8	246.44	268.76	2930.62	97.57	363.47	572.23	165.87	226.64	76.07	390.35	399.9	228.78	94.72	53.65	637.51	109.42	56.67	145.37	42.33	310.07	257.86	1535.07	134.57	2004.39	94.24	54.15	83.76	319.95	39.97	524.25	305.72	723.18	790.49	121.16
Endogenous	CD3EAP	NM_012099.1	3237.43	2271.77	100.38	2761.64	185.35	2404.79	117.56	2510.49	121.82	200.53	864.66	143.14	103.33	214.7	96.15	28.25	207.58	238.3	218.49	173.62	329.42	115.94	275.54	112.03	228.78	239.59	118.64	1785.04	169.1	155.83	181.72	133.02	275.62	257.86	1962.55	304.27	1798.81	104.95	115.44	100.96	258.02	87.36	136.2	438.81	107.59	160.21	89.37
Endogenous	CD4	NM_000616.4	936.67	903.12	143.4	1196.71	234.99	935.92	321.6	940.44	190.76	262.24	598.61	160.49	148.18	141.89	465.29	1149.99	135.84	572.88	667.95	199.97	379.5	105.51	711.81	519.72	400.37	150.44	210.46	765.02	248.68	108.61	218.06	126.98	275.62	416.54	816.11	173.14	23.94	104.23	166.01	122.59	196.1	179.3	556.8	452.31	1071.02	727.25	160.15
Endogenous	CD40	NM_001250.4	2309.85	2160.04	423.35	1587.94	456.74	1611.86	601.31	1872.9	599.73	550.18	572	466.29	446.48	935.35	671.2	1149.99	364.46	3386.73	2678.04	500.7	542.89	431.86	964.39	827.81	400.37	507.04	503.45	1530.04	497.36	439.17	472.47	362.79	654.59	476.05	1651.65	594.83	1284.87	560.43	836.02	571.36	392.2	556.74	1619.85	780.21	1160	1968.84	490.63
Endogenous	CD40LG	NM_000074.2	1555.06	2755.91	35.54	1541.92	198.58	2209.81	81.08	2582.22	39.49	231.39	997.68	136.63	366.54	229.64	50.19	4043.51	111.92	211.82	195.6	134.86	674.66	82.2	390.35	71.58	228.78	111.44	13.41	2040.05	208.89	66.11	181.72	36.28	620.14	357.04	1904.26	119.14	3597.62	47.12	19.64	27.18	577.98	13.13	77.09	284.5	82.51	219.23	40.79
Endogenous	CD44	NM_001001392.1	1236.77	1601.41	2151.06	1219.73	6861.1	1117.9	2412.01	1617.87	2679.38	1820.23	12411.2	3780.23	6051.79	5933.21	2363.04	3561.26	6213.12	12678	14459.8	1914.45	3708.01	2004.72	8587.64	6032.77	5605.16	2969.78	3733.56	1275.03	3163.23	4174.44	8976.87	2950.7	3583.04	5157.21	1360.19	2807.88	1850.21	3434	2077.25	2048.02	5243.06	3296.44	9656.57	6291.84	3876.38	9426.81	7163.99
Endogenous	CD45R0	NM_080921.3	20.8	214.14	114.1	19.2	764.55	21.52	1298.57	21.02	261.71	195.39	9657.56	169.17	1817.1	950.28	1240.15	28.25	126.27	2161.54	3859.96	147.27	274.08	114.71	1538.43	2190.9	1544.28	111.44	214.58	510.01	795.78	160.56	7159.69	834.42	447.88	614.9	388.62	657.4	23.94	156.35	286.8	165.31	18.7	95.36	1926.52	3254.9	1684.99	3465.49	1028.05
Endogenous	CD45RA	NM_002838.4	20.8	22.47	19.95	19.2	201.89	21.52	164.85	21.02	25.39	21.34	572	71.57	136.48	102.68	126.64	28.25	81.31	156.46	172.71	32	134.41	30.06	275.54	267.64	228.78	33.43	11.22	3.21	149.21	66.11	327.09	72.56	4.17	7.12	16.01	192.85	23.94	19.48	16.74	19.12	18.7	9.95	80.52	359.73	135.09	227.66	117.56
Endogenous	CD45RB	ENST00000367367.1	190.97	260.69	59.23	19.2	443.51	21.52	537.8	175.34	108.43	174.82	5613.62	143.14	403.58	711.31	138.84	1446.76	155.93	1718.64	1812.41	97.66	263.54	65.02	780.69	725.11	400.37	78.01	52.61	3.21	149.21	47.22	3234.58	126.98	206.71	238.03	388.62	298.27	23.94	58.54	87.47	92.64	227.06	26.27	645.03	1617.32	703.77	1724.31	443.85
Endogenous	CD46	NM_172350.1	1973.37	1815.55	5652.61	1633.97	5010.95	1468.87	6022.6	1633.81	5233.59	4622.56	6385.16	4682.46	6508.02	5621.43	4547.38	1149.99	3684.82	3247.12	3780.89	5203.88	5283.97	6152.79	5189.32	4445.6	3488.93	4407.31	5935.11	765.02	6296.62	4462.49	6323.79	5200.01	7062.72	6148.98	952.13	4649.81	23.94	5839.94	6090.14	5238.76	4004.54	6623.72	5917.46	5166.37	4750.02	5484.92	6184.52
Endogenous	CD48	NM_001778.2	2664.51	2532.46	48.63	1841.09	271.4	2131.82	227.01	2207.64	133.2	241.67	2141.69	175.67	1085.97	476.08	563.79	1817.73	121.49	2705.53	4403.06	133.31	316.25	73	1056.23	1040.99	915.13	144.87	136.18	2550.06	298.42	122.78	581.5	84.65	482.33	357.04	1807.1	447.41	1798.81	97.09	220.76	111.5	319.95	46.25	1612.14	1085.93	623.68	2451.56	284.3
Endogenous	CD5	NM_014207.2	20.8	242.07	25.56	19.2	21.72	21.52	81.08	21.02	36.81	123.41	22.58	27.15	52.64	56.01	93.34	28.25	26.86	137.2	106.12	32	171.3	38.03	298.5	234.96	114.39	39	67.06	510.01	129.31	42.5	109.03	24.19	4.17	158.68	16.01	38.57	23.94	77.82	44.03	32.73	18.7	34.26	191.02	57.86	403.65	282.47	79.77
Endogenous	CD53	NM_001040033.1	2400.79	2271.77	154.63	1864.11	1052.5	1715.85	981.02	2032.3	254.35	190.25	13116.2	229.89	1982.82	1672.8	1096.63	1112.89	210.45	7146.55	8244.3	190.67	303.07	174.83	2250.24	2659.27	2516.6	273.02	222.84	2805.06	835.57	160.56	7959.25	532.09	861.31	555.39	1457.34	1539.36	23.94	212.04	388.56	213.57	18.7	75.37	2710.31	5676.55	1909.88	4903.12	1485.7
Endogenous	CD55	NM_000574.3	2091.59	1955.21	187.67	1818.08	241.61	1611.86	229.72	2199.67	246.32	277.66	585.31	130.13	230.06	317.38	184.8	1520.95	224.8	156.46	199.76	170.52	292.53	261.94	160.73	113.59	400.37	334.31	281.64	892.52	258.63	132.22	581.5	217.67	275.62	218.19	1107.58	286.27	23.94	554.72	313.58	195.26	361.23	259.81	215.01	472.56	122.96	221.34	301.1
Endogenous	CD58	NM_001779.2	2682.7	2066.93	889.73	2531.5	1304.04	2248.81	1209.38	2191.7	807.9	832.99	3245.79	852.34	1902.88	1219.13	1197	1632.24	441.95	1879.91	2226.5	984.35	782.71	775.39	1423.62	1240.16	1429.89	869.2	661.29	2040.05	1591.56	1067.22	2071.59	1160.93	1343.64	1606.67	1301.89	1109.1	1953	546.16	708.09	711.15	650.22	578.43	1308.04	1741.73	1061.31	1633.67	995.06
Endogenous	CD59	NM_000611.4	2982.8	2979.37	32458.5	2945.75	11008.2	2716.77	24764.7	3203.86	29801.8	29787	6212.23	15862.7	18512.2	27334.2	17695.6	2930.62	24803.7	9611.37	6835.57	22167.3	25737.3	30226.5	11411.9	14545.9	23507.4	26438.3	22687.1	5227.62	22938.4	14128.9	30019.8	27602.4	14848.9	20470.2	2020.85	15097.1	2055.79	24883.3	26619.3	21104.2	16575.5	20200.1	15660.5	22011.8	13729.9	13223.3	15482.6
Endogenous	CD6	NM_006725.3	3046.45	2644.19	132.18	2738.63	135.7	2157.82	198.64	2638	152.61	221.1	731.63	149.65	196.92	143.76	155.72	1335.47	147.32	185.34	293.4	182.92	231.92	154.59	321.46	353.22	228.78	178.3	89.75	1402.53	189	127.5	363.44	157.21	275.62	297.53	1554.5	227.13	1901.6	164.2	108.3	107.62	361.23	133.05	363.2	314.4	605.89	499.59	125.96
Endogenous	CD7	NM_006137.6	20.8	22.47	27.43	19.2	175.42	21.52	121.61	21.02	68.94	113.12	22.58	73.74	214.46	302.45	133.21	28.25	27.74	349.02	420.33	60.46	134.41	31.29	597	331.44	114.39	22.29	41.27	3.21	189	37.78	145.37	2.07	447.88	198.35	16.01	71.14	23.94	28.56	67.24	84.32	18.7	25.7	565.36	207.35	692.44	1009.71	79.17
Endogenous	CD70	NM_001252.2	927.58	1145.19	17.41	621.37	21.72	675.94	24.88	1171.56	25.39	21.34	22.58	27.15	19.07	28.72	21.62	28.25	26.86	110.72	76.99	32	48.69	30.06	4.41	23.34	1.86	2.28	14.44	637.51	4.73	5.09	1.79	2.07	4.17	7.12	524.64	39.43	23.94	19.48	16.74	19.12	18.7	9.95	77.09	50.15	33.97	130.69	19.43
Endogenous	CD74	NM_001025159.1	2446.26	2029.69	10296.4	2255.34	15820.6	1897.84	32688.5	2255.45	22683.4	16870.5	6039.3	14062.5	51118.5	28984.6	41361.7	20069.2	11900.1	82135.9	83423.1	14828.8	18642.8	10734.5	112810	63486.4	21162.3	17919	17258.6	6502.65	61991.3	8306.38	31255.5	10248.9	13023	15828.7	3789.09	17686.4	3546.23	18894.8	34001.3	18732.8	8091.65	11945	73838.9	51506.5	86738.8	87301.3	24053.1
Endogenous	CD79A	NM_001783.3	436.51	22.47	18.08	529.31	79.43	389.97	37.84	382.55	25.39	113.12	385.77	62.9	77.99	98.95	85.37	1706.44	30.61	77.03	26.74	60.46	189.75	30.06	4.41	82.47	171.59	39	17.54	510.01	59.68	37.78	72.69	2.07	4.17	7.12	524.64	36.86	1747.42	19.48	16.74	19.12	216.74	9.95	22.27	55.94	32.36	86.43	44.39
Endogenous	CD79B	NM_021602.2	1991.56	2560.39	23.07	1403.83	115.84	1754.85	109.45	2725.67	36.14	195.39	665.12	112.78	113.08	74.68	116.79	2003.21	36.35	170.9	158.14	75.96	231.92	30.06	229.62	140.04	400.37	50.15	15.47	1785.04	139.26	61.39	218.06	30.23	516.78	218.19	1690.52	76.28	2107.18	23.56	16.74	28.29	309.63	9.95	72.81	107.05	84.94	145.45	64.78
Endogenous	CD80	NM_005191.3	2728.17	2336.94	26.19	2209.31	105.91	2209.81	86.48	2446.73	38.82	128.55	1050.89	65.06	175.47	250.17	127.58	1112.89	137.75	3646.69	3416.74	72.86	166.03	46.01	275.54	491.71	1.86	100.29	80.47	2805.06	109.42	28.33	254.41	48.37	4.17	218.19	1632.22	344.56	1593.23	47.83	128.53	68.23	18.7	23.41	1260.93	467.74	348.65	1973.05	103.77
Endogenous	CD81	NM_004356.3	20.8	22.47	10789	19.2	4762.72	21.52	6461.76	21.02	12754.3	11677.2	1183.92	7065.98	6342.29	5757.72	11162.8	1929.02	10984.6	15058.5	16611.4	7270.24	8825.95	13452.7	8909.1	8625.13	8464.94	10341.3	12352	637.51	6505.51	8358.32	5306.17	7824.2	2825.09	4681.16	388.62	8977.34	23.94	12648	13802.9	9663.74	10661.6	17270.8	10107.1	7250.47	10497.5	10965.6	5912.81
Endogenous	CD82	NM_002231.3	1063.99	1210.37	1049.97	920.55	1413.26	974.92	1385.05	1099.83	1180.72	1357.46	971.08	1309.96	1450.56	1424.49	1137.43	28.25	1170.88	1499.6	1290.12	1499	1196.47	1102.96	1791	1260.39	1258.3	1131.08	1055.38	637.51	1581.61	1161.66	1235.68	973.49	1033.57	1190.13	660.66	1559.08	23.94	1158.71	1348.94	1263.09	1362.37	1146.02	1321.75	1125.47	1406.72	1313.26	1164.81
Endogenous	CD83	NM_004233.3	2691.79	2579.01	124.7	2301.37	317.74	2209.81	275.66	2311.24	139.22	21.34	1662.8	156.15	2587.22	1103.38	258.91	28.25	294.63	11209.7	9950.59	113.16	295.16	136.18	1194	970.97	1773.06	200.59	392.03	2167.55	258.63	94.44	1272.03	84.65	689.05	277.7	1690.52	1440.8	1233.47	142.07	175.53	297.33	423.16	65.1	1377.43	1214.2	453.81	1819.17	523.62
Endogenous	CD86	NM_175862.3	2546.29	2485.91	17.41	2140.27	72.81	2248.81	64.86	2064.18	42.84	21.34	1316.94	71.57	77.99	126.95	152.44	1261.28	127.23	1107.25	699.16	32	134.41	39.26	505.16	345.44	228.78	150.44	42.3	3187.57	79.58	33.06	363.44	54.42	378.98	218.19	1943.12	371.98	1541.84	37.84	68.43	46.6	18.7	19.41	283.54	504.39	269.37	607.09	103.77
Endogenous	CD8A	NM_001768.5	1000.33	558.63	17.41	575.34	21.72	584.95	50	677.43	48.19	21.34	22.58	27.15	142.33	57.88	123.83	28.25	26.86	228.67	337.1	49.61	48.69	30.06	137.77	160.27	1.86	78.01	31.98	637.51	49.74	33.06	1.79	30.23	206.71	7.12	777.25	115.71	23.94	32.13	39.87	38.28	18.7	15.99	377.77	191.92	237.02	619.74	46.78
Endogenous	CD8B	NM_004931.3	3582.99	3314.54	30.55	2600.55	72.81	2521.79	70.27	3283.56	60.91	113.12	744.94	62.9	210.56	98.95	140.71	28.25	58.35	310.51	499.4	65.11	48.69	30.67	114.81	168.05	1.86	83.58	37.14	1912.54	89.53	47.22	254.41	18.14	310.07	198.35	1399.05	244.28	23.94	52.12	41.65	47.71	18.7	54.82	333.22	343.33	239.44	463.75	49.78
Endogenous	CD9	NM_001769.2	20.8	22.47	9325	19.2	7486.64	21.52	6854.98	21.02	9530.11	8612.67	3325.61	8709.93	12842.5	9484.17	8677.32	2893.52	8470.69	4231.6	2480.36	6533.92	10641.7	10078.8	5350.05	4352.24	6806.27	6819.92	9446.87	3.21	8375.59	8278.04	5960.35	8223.28	6890.46	8846.6	582.94	7908.53	23.94	12018.3	9568.1	8069.48	9484.99	14826.9	5221.04	6064.24	4846.28	3130.33	6576.18
Endogenous	CD96	NM_005816.4	481.98	521.39	68.58	1127.67	294.57	857.93	295.93	510.07	159.3	370.22	1423.36	177.84	510.81	266.98	371.01	2856.43	109.05	522.33	605.53	234.07	516.54	84.65	757.73	729.78	285.98	128.15	84.6	2422.56	397.89	198.33	327.09	54.42	585.69	238.03	1029.85	162.85	3597.62	116.37	70.21	102.07	598.62	37.69	596.2	377.09	643.1	957.02	239.32
Endogenous	CD97	NM_078481.2	2109.78	1480.37	2098.69	1265.75	1075.67	1780.85	3584.91	1657.72	1822.62	1743.1	11639.6	1034.52	1025.53	2357.98	2434.81	28.25	921.21	3470.97	4779.7	2111.32	1947.56	1190.68	2893.16	2718.4	1201.11	1420.82	2550.25	1275.03	2168.5	864.17	7777.53	985.58	1550.35	1507.49	874.4	1366.23	23.94	605.41	2298.01	2676.51	485.09	1838.08	3411.02	5128.76	4842.24	5322.61	1470.7
Endogenous	CD99	NM_002414.3	1964.28	2057.62	6476.87	1656.98	3614.24	1793.85	3332.23	1856.96	4349.39	6509.64	1396.75	4955.73	3994.89	5916.41	3042.22	2040.3	5769.26	3042.52	3986.89	3401.05	4390.57	6161.37	4041.24	3280.13	4918.81	5688.83	6060.98	1785.04	4963.68	4353.88	3161.89	5562.8	3272.97	4185.28	1243.6	3946.12	2209.97	5006.07	5182.13	5834.52	3581.38	9553.01	5537.98	4146.02	4031.69	3457.06	3616.78
Endogenous	CDH5	NM_001795.3	2282.57	1806.24	17.41	1818.08	99.29	1832.84	36.48	1896.81	25.39	21.34	691.73	27.15	19.07	74.68	21.62	28.25	31.57	134.8	112.37	54.26	150.22	30.06	206.65	21.78	114.39	66.86	11.22	1657.54	4.73	33.06	72.69	2.07	4.17	7.12	1243.6	181.71	1644.63	19.48	16.74	19.12	18.7	10.85	25.7	234.35	18.37	65.35	41.99
Endogenous	CDKN1A	NM_000389.2	3101.02	2783.84	1273.18	2301.37	989.61	2599.78	1332.35	2765.52	1337.35	1321.47	2899.93	828.48	1425.21	2888.19	1706.38	3487.07	2352.28	6761.42	8618.85	1340.89	2016.08	891.33	2640.58	2189.35	1143.91	1158.94	1598.03	1402.53	1303.09	646.94	1671.81	882.79	1791.52	1507.49	2370.61	1134.81	2672.52	940.24	1862.45	1482.76	2208.69	789.71	3218.28	1835.28	2235.87	4865.18	860.71
Endogenous	CEACAM1	NM_001712.3	2146.16	2076.25	77.31	1818.08	463.36	1923.84	193.23	1880.87	133.87	169.68	1529.78	325.32	327.55	530.22	117.73	1372.57	90.88	466.97	730.38	410.79	471.74	114.71	1951.74	426.35	457.56	200.59	282.67	2040.05	646.57	283.33	654.19	120.93	1274.74	813.25	990.99	397.7	1901.6	175.63	233.85	303.99	299.31	69.66	646.74	534.29	494.25	1254.24	431.85
Endogenous	CEACAM6	NM_002483.4	2700.89	2504.53	2688.51	2393.42	7724.94	2131.82	6719.86	2582.22	1910.31	2334.42	5759.95	5849.27	5110.1	6360.74	4216.24	1929.02	742.32	2642.95	7070.7	4225.73	2524.71	2599.75	10883.8	11225.3	3546.12	2095.01	4239.07	2677.56	9887.58	831.11	4288.55	2630.24	11955	10572.3	1768.24	5350.92	2364.15	2504.46	5101.2	1076.71	794.72	3050.91	4022.64	3658.99	9747.57	6070.94	4502.68
Endogenous	CEACAM8	NM_001816.3	2810.01	2811.78	17.41	2140.27	89.36	2391.8	36.48	2414.85	25.39	21.34	1170.61	67.23	77.99	74.68	24.39	1149.99	80.35	137.2	174.79	32	166.03	30.06	114.81	18.67	1.86	128.15	11.22	1912.54	4.73	37.78	145.37	2.07	172.26	7.12	1671.09	312.84	23.94	22.85	16.74	19.12	18.7	9.95	68.53	404.09	18.37	67.45	40.79
Endogenous	CEBPB	NM_005194.2	1927.9	2104.18	2488.37	1795.07	2674.27	1715.85	3318.71	2064.18	3125.16	2483.53	18769.7	1823.97	1988.67	3907.55	2917.92	2299.98	2733.01	13881.5	12774.3	2669.37	3136.12	2621.22	5487.82	4805.05	4747.23	2095.01	4900.36	2167.55	3242.81	2091.94	15773.1	3506.98	3376.33	3213.34	1748.81	4504.1	1901.6	2513.74	5269	3948.48	4365.78	3211.36	6099.92	11783.2	5596.16	9203.37	4484.09
Endogenous	CFB	NM_001710.5	2118.88	1945.9	983.88	1633.97	9551.92	1858.84	7603.59	1904.78	1440.43	1095.22	1636.2	1427.08	10029.1	5780.12	4975.62	3820.93	1512.38	5146.28	9432.46	4754.34	2342.87	1483.91	23604.5	13147	2459.41	1365.1	4283.43	2805.06	8703.85	968.05	3888.77	3210.71	2411.66	6783.72	1826.53	4133.83	1233.47	1287.21	7442.65	4198.66	928.89	1085.49	11413.5	4576.15	18257.5	17565.7	5847.43
Endogenous	CFD	NM_001928.2	645.67	651.74	120.96	713.42	115.84	532.95	97.29	709.31	895.58	231.39	345.86	119.28	569.31	196.03	159.94	28.25	455.34	539.18	513.97	199.97	160.76	321.44	436.27	1051.88	457.56	607.33	122.77	510.01	348.15	118.06	1308.37	102.79	4.17	257.86	563.51	97.71	23.94	284.86	535.53	147	196.1	79.94	255.27	483.17	139.94	299.33	125.36
Endogenous	CFH	NM_001014975.2	2555.38	2122.8	1680.94	2209.31	3131.02	1832.84	3021.44	2032.3	3067.6	2293.28	1396.75	2591.73	4072.87	3489.35	2607.89	1446.76	2243.23	1903.98	2122.46	3635.12	2988.54	2491.79	4133.09	3742.28	1315.5	3125.79	3691.26	2295.05	3680.49	3088.33	2398.68	2448.84	1378.09	2876.14	1418.48	1678.22	23.94	3241.95	4053.35	4645.21	1723.6	2757.98	4635.97	3505.65	3435.51	7651.91	3263.5
Endogenous	CFI	NM_000204.3	2218.91	1796.93	88.54	1979.18	724.83	1533.87	377	1809.15	265.06	179.97	1144.01	258.09	902.7	418.2	324.58	1669.34	243.93	204.6	389.12	187.57	271.45	263.78	413.31	406.13	457.56	312.02	178.48	2040.05	397.89	212.5	508.81	405.12	344.52	575.23	1865.4	354.84	2364.15	320.55	217.78	102.62	464.44	178.73	424.88	518.86	240.25	322.52	369.48
Endogenous	CFP	NM_002621.2	1336.8	2457.98	172.08	1127.67	228.37	2235.81	375.65	2335.15	129.85	133.69	3551.75	134.47	87.74	347.26	159.48	1187.09	220.02	630.65	938.46	97.66	258.27	66.86	183.69	248.97	343.17	161.58	83.56	765.02	109.42	80.28	1017.62	139.07	447.88	218.19	1573.93	267.42	1593.23	101.38	211.24	120.37	237.38	55.39	294.67	758.99	232.97	689.3	187.74
Endogenous	CHUK	NM_001278.3	1755.12	1452.44	649.06	1680	767.86	1390.88	771.57	1235.32	547.52	606.74	1210.52	663.66	1123.01	939.08	758.44	1149.99	576.83	700.45	873.95	692.92	598.24	623.25	665.89	774.91	743.54	573.9	704.62	765.02	636.62	642.22	799.56	616.75	1068.02	872.76	1049.29	846.82	1233.47	573.28	687.86	719.47	547.01	524.19	899.44	912.34	642.29	965.45	854.71
Endogenous	CIITA	NM_000246.3	218.25	22.47	44.27	19.2	72.81	21.52	116.21	21.02	98.39	21.34	22.58	69.4	122.83	278.18	169.79	28.25	56.44	142.02	160.22	57.36	184.48	46.62	4.41	206.95	1.86	83.58	68.09	3.21	119.37	42.5	72.69	48.37	4.17	7.12	16.01	70.28	23.94	124.94	111.87	118.71	18.7	25.7	450.58	335.62	236.21	419.48	185.94
Endogenous	CISH	NM_145071.2	1709.65	1452.44	32.42	759.45	21.72	1052.91	50	1466.44	50.87	21.34	22.58	27.15	79.94	147.49	35.65	28.25	72.7	110.72	131.09	32	48.69	35.58	137.77	71.58	114.39	55.72	34.04	1275.03	79.58	85	109.03	72.56	241.17	7.12	485.78	110.57	23.94	62.11	41.06	28.29	258.02	29.69	82.23	165.88	46.92	219.23	58.18
Endogenous	CLEC4A	NM_194448.2	1764.21	1480.37	125.95	1334.79	387.24	1520.87	332.41	1538.17	99.73	190.25	2115.09	184.35	649.24	414.47	229.36	28.25	111.92	300.88	359.99	182.92	171.3	142.32	390.35	334.55	343.17	217.3	118.64	1402.53	487.42	165.28	1126.65	211.63	654.59	416.54	913.27	355.7	1439.05	109.95	83.3	164.2	18.7	65.67	297.24	895.94	209.51	554.39	544.02
Endogenous	CLEC4E	NM_014358.2	1809.68	1936.59	33.05	1887.12	304.5	1689.86	314.85	1785.24	25.44	159.4	4735.66	117.12	2366.91	1467.43	53.94	1409.66	171.23	10376.8	6059.41	57.36	213.47	63.8	551.08	575.73	1830.26	66.86	47.46	1785.04	228.79	28.33	1562.78	199.54	1102.47	376.87	1301.89	1475.08	2209.97	32.84	110.08	33.28	247.7	9.95	701.56	2710.97	168.26	1793.88	655.58
Endogenous	CLEC5A	NM_013252.2	20.8	22.47	17.41	19.2	21.72	21.52	68.91	21.02	25.39	21.34	558.7	27.15	50.69	59.74	25.8	28.25	35.39	529.55	307.96	32	48.69	30.06	137.77	28.01	114.39	27.86	14.44	765.02	4.73	5.09	254.41	18.14	4.17	7.12	16.01	42	23.94	19.48	30.35	19.12	18.7	9.95	18.85	111.87	19.41	59.02	19.43
Endogenous	CLEC6A	NM_001007033.1	1600.52	1536.24	17.41	1633.97	21.72	1286.89	24.88	1362.84	25.39	21.34	492.19	27.15	81.89	82.15	21.62	1149.99	31.57	401.98	507.73	32	129.13	30.06	4.41	63.8	1.86	78.01	24.76	1020.02	69.63	33.06	181.72	2.07	4.17	7.12	796.68	152.57	1593.23	19.48	27.97	19.12	247.7	9.95	76.24	224.71	28.31	204.47	37.79
Endogenous	CLEC7A	NM_197954.2	2027.94	1787.62	107.86	1749.04	906.87	1650.86	962.1	1641.78	57.56	21.34	5161.34	305.8	676.54	756.12	356.47	28.25	119.58	1362.39	2016.34	234.07	247.73	157.65	482.19	683.1	629.15	150.44	175.38	1020.02	487.42	127.5	4106.83	483.72	895.76	634.73	1379.62	718.26	1336.26	87.1	201.72	199.7	18.7	69.66	1101.6	2556.66	449.76	1182.57	902.1
Endogenous	CLU	NM_001831.2	1300.43	1154.5	30.55	1680	125.77	1195.9	52.7	868.71	55.56	164.54	545.4	99.77	52.64	98.95	36.59	1372.57	64.09	127.57	133.17	85.26	245.09	48.46	183.69	46.68	343.17	72.43	25.79	2295.05	129.31	61.39	218.06	48.37	447.88	238.03	1146.44	120.85	2004.39	47.12	19.04	19.12	330.27	19.99	41.12	194.81	21.03	90.64	35.39
Endogenous	CMKLR1	NM_004072.1	2191.63	1731.76	28.68	1887.12	89.36	2001.83	83.78	1633.81	28.11	21.34	917.87	73.74	198.87	169.89	260.32	1075.8	91.83	1588.66	3135.83	66.66	202.93	34.35	688.85	518.16	285.98	133.72	29.92	2677.56	89.53	37.78	181.72	2.07	172.26	198.35	1476.77	304.27	1901.6	36.41	162.44	36.06	18.7	12.56	1487.93	530.43	657.66	1262.67	109.16
Endogenous	CR1	NM_000651.4	3783.06	2970.06	29.93	3083.83	503.08	2963.75	399.98	3243.71	29.45	21.34	4868.69	88.92	430.88	227.77	69.89	28.25	146.36	339.39	686.68	51.16	181.84	61.96	528.12	353.22	915.13	139.3	17.54	1912.54	218.84	89.72	2580.4	211.63	585.69	436.38	1632.22	911.96	2004.39	36.41	19.64	22.19	268.35	11.99	610.76	2443.83	127.81	866.37	1119.82
Endogenous	CR2	NM_001006658.1	218.25	22.47	17.41	19.2	21.72	21.52	24.88	21.02	25.39	21.34	319.26	27.15	40.94	67.21	21.62	28.25	30.61	62.58	72.83	32	195.02	30.06	4.41	18.67	1.86	2.28	15.47	892.52	4.73	5.09	109.03	24.19	4.17	7.12	446.92	24	23.94	19.48	16.74	19.12	18.7	13.13	17.1	28.93	21.84	25.27	19.43
Endogenous	CRADD	NM_003805.3	2127.97	1713.14	664.02	1564.93	397.17	1260.89	562.13	2024.33	632.53	524.47	372.47	448.94	1013.83	694.51	746.72	28.25	615.09	577.69	405.76	554.96	582.42	667.42	321.46	395.23	800.74	523.75	438.45	1275.03	328.26	306.94	799.56	411.16	206.71	476.05	1204.74	601.69	1336.26	510.46	679.53	592.99	464.44	496.78	609.91	582.51	484.55	575.47	536.22
Endogenous	CSF1	NM_000757.4	2691.79	2160.04	43.02	1841.09	135.7	2014.83	127.02	1514.26	109.1	21.34	1010.98	80.25	214.46	571.29	174.48	28.25	197.06	1593.47	1321.33	164.32	405.85	130.05	275.54	413.91	114.39	200.59	416.79	2550.06	159.16	108.61	399.78	54.42	4.17	178.52	1360.19	407.13	1387.66	216.32	426.04	533.64	18.7	103.35	931.99	563.22	613.98	1774.91	164.34
Endogenous	CSF1R	NM_005211.2	1282.24	1070.71	17.41	1196.71	72.81	1208.9	48.65	900.59	41.5	21.34	345.86	27.15	109.18	57.88	105.53	28.25	27.74	286.44	337.1	32	48.69	30.06	390.35	182.06	1.86	72.43	26.82	1402.53	49.74	28.33	181.72	24.19	241.17	7.12	1049.29	132.85	23.94	34.98	47.01	31.06	18.7	15.42	128.49	257.5	173.11	282.47	61.18
Endogenous	CSF2	NM_000758.2	1000.33	903.12	17.41	989.59	21.72	753.94	54.05	629.61	25.39	21.34	332.56	27.15	19.07	28.72	21.62	28.25	30.61	60.18	70.75	32	48.69	30.06	114.81	20.23	1.86	39	14.44	1147.53	49.74	5.09	1.79	2.07	275.62	7.12	680.09	102	23.94	19.48	16.74	19.12	18.7	9.95	26.55	114.77	27.5	25.27	19.43
Endogenous	CSF2RB	NM_000395.2	2600.85	2057.62	193.91	2117.26	1826.98	2001.83	1875.56	2000.42	66.93	21.34	12185	294.96	793.52	3614.44	242.96	28.25	380.73	4436.2	7380.75	32	292.53	138.02	2985.01	2316.94	1487.08	117.01	108.32	892.52	746.04	103.89	11593.6	1009.77	689.05	1011.61	1379.62	1598.51	23.94	97.09	216.59	64.35	18.7	16.56	3978.1	6566.7	1170.52	5510.22	2984.59
Endogenous	CSF3R	NM_156038.2	20.8	22.47	233.81	19.2	2068.59	21.52	2078.25	21.02	42.17	21.34	23478.8	277.61	774.02	2128.34	184.8	28.25	1068.52	1230.01	2122.46	32	250.36	159.49	1446.58	1117.24	2916.97	44.57	59.84	3.21	775.89	47.22	13120	925.12	999.12	1824.86	16.01	2085.34	23.94	112.8	78.54	58.8	18.7	19.41	1272.92	7010.33	246.72	2795.16	3105.75
Endogenous	CTLA4-TM	NM_005214.3	336.47	22.47	17.41	19.2	21.72	285.98	24.88	21.02	25.39	21.34	332.56	27.15	89.69	28.72	159.94	28.25	36.35	173.31	83.23	32	48.69	30.06	137.77	395.23	228.78	78.01	11.22	637.51	4.73	5.09	72.69	2.07	241.17	7.12	16.01	73.71	23.94	19.48	16.74	19.12	18.7	9.95	683.57	138.88	705.38	529.1	35.39
Endogenous	CTLA4_all	NM_005214.3	1946.09	1769	17.41	1633.97	21.72	1715.85	39.19	1872.9	25.39	21.34	545.4	27.15	243.71	54.14	249.06	28.25	30.61	291.25	133.17	32	163.39	30.06	4.41	661.32	171.59	83.58	11.22	765.02	99.47	5.09	145.37	2.07	172.26	7.12	1185.3	202.28	1284.87	19.48	16.74	21.63	18.7	9.95	1501.64	383.84	956.15	779.95	67.78
Endogenous	CTNNB1	NM_001098210.1	3246.52	3109.71	7909.04	2761.64	4054.44	2547.78	6114.49	2924.92	8618.46	7234.64	3312.3	5638.9	5923.11	6002.29	6497.2	3487.07	6446.53	8833.89	7187.23	7192.74	6309.14	7721.96	4798.97	5598.63	5033.21	6741.91	7295.87	2295.05	4973.63	6752.77	5814.98	7624.67	3238.52	4820.01	2467.77	5405.78	2672.52	8198.05	8160.85	7395.5	7265.97	7549.9	5985.13	5041.96	6196.38	7074.33	4867.96
Endogenous	CTSC	NM_001814.4	2146.16	2122.8	3273.98	1726.03	5219.47	2014.83	4469.99	1705.54	3977.91	3100.56	3671.47	5708.3	6408.58	5701.71	7629.94	3635.45	3423.67	7343.93	26412.1	6530.82	4717.36	3849.94	10792	9330.01	3431.73	3443.39	7459.9	2040.05	5729.62	4906.38	4470.26	4147.92	3893.11	3828.24	1865.4	4493.81	3237.86	4105.09	5089.3	5110.06	3354.32	5440.59	15939.8	4536.61	11744	8556.23	5581.72
Endogenous	CTSG	NM_001911.2	1964.28	1973.83	17.41	1472.88	89.36	1962.83	40.54	1976.51	25.39	21.34	638.52	27.15	19.07	56.01	21.62	28.25	49.74	89.06	124.85	32	129.13	30.06	137.77	12.45	114.39	61.29	11.22	1657.54	4.73	5.09	145.37	30.23	206.71	7.12	1068.72	226.28	1747.42	19.48	16.74	19.12	216.74	9.95	45.4	255.57	18.37	56.92	19.43
Endogenous	CTSS	NM_004079.3	1964.28	2141.42	7840.46	2347.4	4309.29	1442.88	11264.2	1984.48	11710.2	9414.8	23305.8	4862.47	7003.23	7988.74	10592	1817.73	4115.29	13303.8	17194	9392.41	6433.01	7014.67	9574.99	10014.7	7035.05	7126.37	7875.66	2040.05	8922.69	4372.77	22496.7	8217.23	4651.06	7577.13	1146.44	5631.19	23.94	5375.17	9506.22	8116.63	3963.26	5879.7	13323.7	12815.1	13996	14504.9	5132.47
Endogenous	CUL9	NM_015089.2	1391.37	1135.88	589.2	1127.67	473.29	1208.9	532.4	1195.47	598.39	529.61	611.91	542.2	269.06	500.35	475.61	28.25	308.03	303.29	289.24	596.81	490.18	667.42	344.42	362.56	686.35	607.33	436.39	510.01	606.78	613.89	399.78	634.89	689.05	555.39	796.68	545.12	23.94	575.43	490.31	520.33	402.52	423.69	447.15	537.18	299.3	371	383.87
Endogenous	CX3CL1	NM_002996.3	2309.85	2197.28	1361.71	2255.34	367.38	2092.82	758.06	2119.97	1991.96	2149.31	744.94	1279.6	1031.38	2985.27	1670.74	1520.95	1596.57	1663.28	2326.38	1601.31	2804.06	1776.52	3742.74	2198.68	686.35	2602.04	3179.56	1912.54	1133.99	1685.83	944.93	1324.19	516.78	813.25	1496.2	1295.95	1284.87	3096.31	3694.55	4808.85	1930.02	2204.1	5717.87	1688.69	4655.38	10423.9	1231.98
Endogenous	CX3CR1	NM_001337.3	2209.82	2206.59	86.67	1979.18	102.6	2053.82	132.42	2096.06	251	21.34	1130.71	123.62	99.43	119.49	149.16	1224.18	97.57	182.94	245.54	217.02	300.44	102.44	160.73	127.6	228.78	183.87	171.25	2805.06	79.58	89.72	436.12	54.42	241.17	198.35	1690.52	276.85	1953	206.33	204.69	105.4	18.7	161.6	86.52	427.24	99.5	240.31	121.16
Endogenous	CXCL1	NM_001511.1	1764.21	1573.48	2096.19	1726.03	2896.03	1559.87	2202.57	1458.47	1523.42	2416.69	13049.7	3613.23	24419.7	5718.51	6117.27	3672.55	2442.2	3665.95	2673.88	1185.87	1828.97	854.52	6130.75	2794.65	3431.73	1498.82	12522.2	1402.53	3173.18	3758.88	6759.91	1820	2583.92	4046.43	1088.15	2730.74	23.94	2261.01	1969.55	2861.24	3571.06	1767.28	2413.07	6431.68	2432.44	3237.83	5140.87
Endogenous	CXCL10	NM_001565.1	2137.06	1666.58	24.32	1564.93	112.53	1767.85	214.85	1466.44	280.45	349.65	931.17	188.69	3010.3	25127.5	1122.42	4080.61	375.94	20248.2	42055.9	251.13	8615.12	78.52	24959.3	12879.3	743.54	390.03	16433.2	2805.06	447.63	85	327.09	42.33	1102.47	218.19	3283.88	881.11	1336.26	366.25	16156.3	10034.9	196.1	94.79	22379.8	1944.26	9100.43	87493.1	1135.42
Endogenous	CXCL11	NM_005409.4	2391.69	2253.15	17.41	1656.98	72.81	1884.84	101.35	2135.91	98.39	133.69	678.42	80.25	1470.06	6469.03	392.59	1632.24	108.1	10335.9	19965.7	60.46	2653.85	37.42	11411.9	3827.86	285.98	172.73	2741.11	1147.53	179.05	5.09	145.37	18.14	447.88	7.12	2040.28	319.7	23.94	63.54	5821.78	5506.13	18.7	25.12	10426.7	1099.43	4382.77	43335.5	301.7
Endogenous	CXCL12	NM_000609.5	20.8	353.8	123.45	759.45	112.53	519.96	70.27	310.82	67.6	205.68	665.12	114.95	76.04	85.88	109.76	1335.47	47.83	524.74	276.75	82.16	229.28	82.81	321.46	126.04	285.98	44.57	31.98	3.21	208.89	56.67	145.37	42.33	447.88	337.2	505.21	82.28	1387.66	171.34	73.78	21.63	258.02	32.55	343.5	92.58	112.44	233.98	169.74
Endogenous	CXCL13	NM_006419.2	20.8	22.47	17.41	19.2	642.09	376.97	117.56	21.02	25.39	21.34	22.58	27.15	403.58	97.08	477.96	28.25	44.96	830.43	707.49	32	48.69	30.06	849.58	516.61	114.39	2.28	23.73	510.01	4.73	5.09	1.79	36.28	206.71	7.12	349.76	78.85	23.94	33.55	49.98	102.62	18.7	9.95	593.63	96.44	908.42	2586.47	158.35
Endogenous	CXCL2	NM_002089.3	2764.54	2644.19	218.85	2347.4	1039.26	2508.79	385.11	2295.3	57.56	190.25	6238.84	266.76	3706.33	2555.87	195.12	1187.09	1615.7	8513.75	5297.83	85.26	308.34	123.3	734.77	525.94	1143.91	228.44	1424.72	1657.54	278.52	89.72	1417.4	139.07	757.95	694.24	1632.22	1320.8	1798.81	207.04	655.72	2493.46	2022.91	133.05	2849.94	2858.53	390.71	5333.15	2174.87
Endogenous	CXCL9	NM_002416.1	2173.44	1880.72	32.42	2163.29	261.47	1923.84	297.28	2032.3	275.1	437.06	1117.4	277.61	3265.71	2785.51	386.96	3264.49	109.05	1220.38	984.24	158.12	1618.13	79.75	3536.09	1650.96	285.98	356.6	1037.85	2040.05	865.41	146.39	254.41	96.74	1068.02	337.2	2351.18	424.27	2878.1	201.33	812.22	649.57	505.73	38.26	1294.34	994.31	2203.52	7474.84	252.51
Endogenous	CXCR1	NM_000634.2	2391.69	1601.41	71.7	1633.97	473.29	1741.85	466.19	1689.6	25.39	21.34	3990.73	27.15	109.18	263.24	21.62	1372.57	113.84	221.45	170.63	32	213.47	39.26	4.41	216.29	571.96	78.01	11.22	1785.04	109.42	37.78	2325.99	253.95	551.24	376.87	1379.62	587.98	1439.05	46.41	16.74	19.12	206.42	9.95	120.78	3244.29	19.41	739.9	763.54
Endogenous	CXCR2	NM_001557.2	3264.71	3053.85	196.4	2508.49	1449.67	2521.79	2028.25	2765.52	77.64	257.09	18610.1	355.68	409.43	899.88	61.91	1595.15	418.03	640.28	303.8	103.86	429.57	165.63	597	841.82	2116.23	161.58	55.71	2167.55	895.25	151.11	13592.5	1215.35	1205.83	1428.15	2040.28	1534.22	2621.13	116.37	37.49	68.79	247.7	44.54	525.96	12419.7	74.42	2419.94	3027.78
Endogenous	CXCR3	NM_001504.1	1282.24	2281.08	25.56	1012.6	142.32	1962.83	141.88	1960.57	83.67	251.95	518.79	143.14	107.23	100.82	206.38	1112.89	55.48	351.43	274.67	110.06	284.62	43.55	344.42	322.1	114.39	122.58	19.6	1785.04	189	33.06	145.37	2.07	275.62	158.68	1321.32	106.28	1953	45.69	29.16	44.38	237.38	16.56	337.5	305.72	592.13	465.86	79.17
Endogenous	CXCR4	NM_003467.2	1836.97	1778.31	291.17	1703.01	728.14	1598.86	586.45	1498.32	238.96	246.81	10841.5	394.72	2035.46	519.02	677.3	1112.89	637.1	5192.02	5016.91	170.52	397.95	381.56	1791	2092.87	1715.87	351.03	801.6	1912.54	736.1	708.33	5051.76	707.44	1757.07	515.72	1049.29	1761.36	23.94	603.98	749.74	562.48	505.73	577.29	2156.94	3276.12	869.6	1739.07	1374.74
Endogenous	CXCR6	NM_006564.1	2519.01	2336.94	23.69	1564.93	21.72	1936.83	194.58	2088.09	91.03	138.83	917.87	82.41	368.49	106.42	458.26	28.25	73.66	387.54	732.46	68.21	166.03	54.6	413.31	549.28	1.86	105.86	52.61	2295.05	198.95	118.06	1.79	2.07	206.71	7.12	1554.5	286.27	23.94	67.82	69.62	69.34	18.7	27.98	814.64	561.29	980.42	1441.85	94.17
Endogenous	CYBB	NM_000397.3	1536.87	2234.52	94.77	1564.93	238.3	2196.81	383.76	2382.97	219.54	164.54	1290.34	158.32	863.71	877.47	1029.55	28.25	151.14	3521.52	5329.04	168.97	324.15	134.96	2296.16	2187.79	285.98	189.44	212.52	1785.04	308.37	66.11	545.15	126.98	310.07	218.19	1515.64	484.27	1850.21	158.49	311.2	159.2	258.02	95.36	1557.32	1190.09	1592.78	2670.79	560.81
Endogenous	DEFB1	NM_005218.3	2664.51	2420.73	69.21	2899.72	311.12	2066.82	154.04	2749.58	87.68	277.66	944.47	225.56	430.88	220.3	127.58	2003.21	145.4	305.7	430.73	139.51	266.18	79.75	574.04	211.62	514.76	161.58	46.42	3060.07	238.73	122.78	254.41	120.93	585.69	396.71	2137.43	323.13	3649.02	75.68	83.3	54.36	505.73	80.51	195.31	363.58	107.59	406.84	150.55
Endogenous	DEFB103A	NM_001081551.2	6001.97	4580.77	17.41	4602.74	135.7	5446.54	44.59	8097.32	25.39	190.25	1942.15	108.44	74.09	143.76	37.05	1335.47	113.84	240.71	322.53	83.71	305.71	46.01	183.69	45.13	171.59	245.16	20.63	6120.14	119.37	66.11	654.19	36.28	585.69	178.52	5246.43	751.68	3854.6	41.41	18.45	19.12	299.31	9.95	175.61	723.31	19.41	124.37	89.97
Endogenous	DEFB103B	NM_018661.3	2400.79	1694.51	36.79	1887.12	496.46	1988.83	45.94	2893.04	26.77	190.25	2288.02	479.31	89.69	403.26	21.62	1483.86	73.66	247.93	170.63	65.11	329.42	49.69	344.42	31.12	114.39	61.29	19.6	1530.04	1332.93	85	508.81	108.84	1309.19	555.39	2798.1	514.26	2621.13	42.12	20.83	19.12	288.99	9.95	125.07	480.28	25.08	151.77	170.34
Endogenous	DEFB4A	NM_004942.2	4456.01	2504.53	305.51	4211.5	3164.11	3613.69	360.79	4630.46	48.19	262.24	12491	1192.84	477.67	1502.91	48.78	2151.59	351.07	288.85	297.56	130.21	859.14	161.95	1033.27	701.77	285.98	211.73	59.84	5100.12	6386.14	141.67	1235.68	586.51	1929.33	2479.43	4216.57	2287.62	3392.05	169.92	117.82	28.85	392.2	23.98	668.16	1402.26	107.59	586.01	1122.82
Endogenous	DPP4	NM_001935.3	20.8	214.14	50.5	598.36	21.72	21.52	63.51	21.02	107.76	262.24	332.56	62.9	77.99	72.81	168.39	1298.38	43.05	89.06	135.25	52.71	134.41	52.76	206.65	93.36	343.17	122.58	87.69	637.51	79.58	56.67	1.79	18.14	241.17	198.35	16.01	39.43	23.94	39.98	117.82	39.94	18.7	31.41	70.24	45.33	49.34	145.45	33.59
Endogenous	DUSP4	NM_057158.2	2291.66	2160.04	914.04	1703.01	834.06	1767.85	990.48	2048.24	776.44	838.13	1117.4	542.2	157.92	1413.29	628.52	28.25	599.79	921.9	801.12	1305.23	724.73	610.98	642.92	547.73	629.15	445.75	1482.49	1147.53	925.1	576.11	617.84	640.93	2583.92	1368.64	1088.15	1257.38	1233.47	788.89	950.26	1224.26	681.19	490.5	1267.78	749.35	1274.06	1517.73	544.02
Endogenous	EBI3	NM_005755.2	20.8	22.47	17.41	19.2	21.72	21.52	36.48	21.02	25.39	21.34	22.58	27.15	81.89	54.14	42.21	28.25	26.86	440.49	391.2	32	48.69	30.06	4.41	63.8	228.78	2.28	14.44	3.21	4.73	5.09	145.37	2.07	4.17	7.12	16.01	24.86	23.94	19.48	31.54	19.12	18.7	9.95	89.09	33.75	57.43	333.06	20.39
Endogenous	EDNRB	NM_003991.2	1800.59	1750.38	17.41	1495.89	21.72	1572.87	24.88	1729.45	25.39	21.34	385.77	27.15	19.07	28.72	21.62	28.25	31.57	113.13	293.4	32	48.69	30.06	160.73	40.46	171.59	22.29	11.22	1275.03	4.73	37.78	109.03	18.14	241.17	7.12	816.11	120	23.94	19.48	16.74	19.12	18.7	9.95	93.37	201.56	64.71	80.1	40.79
Endogenous	EGR1	NM_001964.2	2600.85	2327.63	135.92	2347.4	324.35	1585.86	863.46	2390.94	155.29	195.39	10854.8	206.04	235.91	9504.71	246.72	1298.38	7450.96	5425.5	5564.17	75.96	168.67	637.98	505.16	751.57	171.59	278.59	1138.95	1020.02	467.52	75.56	3452.64	344.65	344.52	198.35	1010.42	615.4	1644.63	212.75	518.87	5290.9	5057.28	197.57	2289.72	2310.74	169.87	10192	794.73
Endogenous	EGR2	NM_000399.3	1682.37	1508.3	17.41	1288.77	21.72	1546.87	85.13	1625.84	25.39	21.34	784.84	27.15	54.59	1672.8	53	28.25	288.89	1292.59	1573.12	32	48.69	172.99	229.62	256.75	171.59	44.57	115.55	765.02	109.42	5.09	581.5	60.47	4.17	158.68	952.13	210.85	23.94	30.7	37.49	718.91	381.88	9.95	283.54	367.44	126.19	2080.56	139.75
Endogenous	ENTPD1	NM_001098175.1	2428.07	2253.15	84.17	2209.31	244.92	1754.85	304.04	2351.09	92.37	21.34	1356.85	232.06	391.88	214.7	247.19	28.25	88.96	149.24	233.05	142.61	253	132.5	137.77	200.73	171.59	128.15	68.09	1912.54	348.15	165.28	363.44	260	344.52	257.86	1010.42	298.27	23.94	73.53	66.64	120.37	18.7	44.54	202.16	487.99	188.48	185.5	371.87
Endogenous	EOMES	NM_005442.2	554.73	679.67	17.41	690.41	99.29	831.93	48.65	685.4	25.39	21.34	532.1	71.57	187.17	106.42	27.2	1706.44	60.27	113.13	110.28	80.61	184.48	37.42	4.41	28.01	1.86	2.28	13.41	637.51	4.73	5.09	145.37	18.14	4.17	7.12	757.82	64.28	1901.6	19.48	17.26	19.97	18.7	10.85	40.26	71.37	25.89	99.07	24.59
Endogenous	ETS1	NM_005238.3	2473.54	1806.24	233.81	1564.93	301.19	2105.82	259.44	1585.99	464.52	282.8	1024.29	225.56	670.69	296.85	584.9	28.25	400.82	866.54	996.72	184.47	440.11	352.11	826.62	1272.84	228.78	406.74	337.35	2805.06	328.26	340	218.06	302.33	447.88	198.35	1301.89	506.55	23.94	372.67	357.02	415.48	474.77	394.57	931.99	696.31	1486.81	1553.57	440.85
Endogenous	FADD	NM_003824.2	2182.53	1880.72	97.89	1541.92	168.8	1676.86	114.86	1944.63	112.45	149.11	478.89	93.26	138.43	151.22	160.88	28.25	89.92	185.34	253.86	144.16	205.56	111.03	229.62	155.6	114.39	144.87	103.17	3.21	109.42	99.17	327.09	157.21	206.71	7.12	854.97	249.42	23.94	122.8	147.57	124.26	18.7	111.35	250.13	406.02	156.93	236.09	148.15
Endogenous	FAS	NM_000043.3	845.73	605.18	28.06	644.38	21.72	857.93	56.75	645.55	32.13	21.34	399.07	69.4	95.53	117.62	63.32	28.25	57.4	154.05	230.97	52.71	142.31	35.58	298.5	135.38	114.39	72.43	48.49	1147.53	49.74	47.22	1.79	42.33	4.17	178.52	893.84	106.28	23.94	55.69	58.91	48.26	18.7	25.7	252.7	196.74	100.31	335.17	80.97
Endogenous	FCAR	NM_133280.1	863.92	1303.47	17.41	1081.64	21.72	1117.9	24.88	868.71	25.39	21.34	545.4	27.15	19.07	28.72	21.62	28.25	26.86	84.25	101.96	32	48.69	30.06	4.41	15.56	114.39	50.15	11.22	1402.53	4.73	5.09	109.03	2.07	4.17	7.12	563.51	118.28	23.94	19.48	16.74	19.12	18.7	9.95	35.98	144.66	18.37	25.27	19.79
Endogenous	FCER1A	NM_002001.2	20.8	22.47	146.52	19.2	125.77	21.52	205.39	21.02	158.63	21.34	22.58	182.18	46.79	121.35	21.62	28.25	51.66	22.8	26.74	133.31	137.04	114.1	4.41	20.23	1.86	117.01	175.38	3.21	159.16	80.28	181.72	187.44	4.17	158.68	16.01	23.14	23.94	97.09	45.22	105.4	196.1	114.77	17.1	26.04	24.27	25.27	78.57
Endogenous	FCER1G	NM_004106.1	227.35	437.59	93.52	621.37	661.95	467.96	517.54	302.85	210.84	282.8	3910.91	253.75	3893.5	1346.08	902.91	2262.88	295.59	15893.8	19087.6	161.22	492.82	117.17	6291.48	3208.55	800.74	150.44	167.13	1275.03	407.84	122.78	2834.8	241.86	792.4	476.05	1340.75	1225.66	2518.34	125.65	549.81	160.87	433.48	53.1	4765.32	3529.76	2950.97	6420.86	747.35
Endogenous	FCGR1A/B	NM_000566.3	2100.69	2225.21	21.2	1772.05	241.61	2846.76	187.83	2502.52	26.77	133.69	1263.73	69.4	76.04	533.95	48.31	1558.05	44.96	329.77	678.35	32	216.1	41.1	390.35	175.83	343.17	117.01	33.01	3060.07	99.47	42.5	908.59	108.84	620.14	277.7	1943.12	557.98	2209.97	27.84	33.92	21.08	268.35	9.95	258.7	936.45	97.88	516.45	185.34
Endogenous	FCGR2A	NM_021642.3	1964.28	1955.21	221.96	1680	1565.51	1858.84	1703.95	1944.63	112.45	154.26	15856.5	221.22	992.38	1570.12	458.73	28.25	535.7	5415.87	6346.57	60.46	300.44	149.07	1377.7	1409.77	2116.23	105.86	88.72	1657.54	646.57	80.28	7704.85	689.3	551.24	932.27	1321.32	1585.65	23.94	131.36	279.07	81.54	18.7	37.12	2623.8	6570.56	1028.96	3703.69	2563.54
Endogenous	FCGR2A/C	NM_201563.4	5065.3	3724.21	394.67	3290.96	1879.93	3340.72	2409.31	3299.5	249	246.81	18929.3	347.01	1171.76	1618.66	689.03	1335.47	255.41	6171.69	9917.29	125.56	387.4	209.18	1722.12	1870.36	2230.62	200.59	140.31	2040.05	1024.57	127.5	8613.44	840.47	1240.28	912.43	2098.57	2015.92	1901.6	211.32	448.06	180.28	402.52	90.22	3061.52	8050.94	1358.19	4232.79	2433.98
Endogenous	FCGR2B	NM_001002273.1	1791.5	1927.28	36.16	1541.92	86.05	1468.87	102.7	1912.75	54.22	21.34	891.26	27.15	72.14	78.41	159.94	28.25	68.88	291.25	524.37	57.36	48.69	58.89	183.69	259.86	1.86	128.15	56.74	1657.54	79.58	28.33	581.5	60.47	4.17	7.12	1127.01	235.7	23.94	89.96	96.99	32.17	216.74	28.55	373.48	603.72	97.88	529.1	251.92
Endogenous	FCGR3A/B	NM_000570.4	6902.26	5083.54	335.44	3935.34	2836.45	4562.61	2820.1	4534.82	366.8	339.36	24157.2	789.45	3025.9	4295.88	1644.47	4377.38	1837.63	17366.9	20446.4	209.27	1349.32	474.19	7554.37	7809.76	5261.99	412.32	302.28	4717.61	3063.76	226.67	36270.9	5030.71	1343.64	2241.4	4391.46	4732.09	3237.86	436.21	921.7	256.28	608.94	107.92	7496.19	29173.5	4597.94	13467.8	7553.85
Endogenous	FCGRT	NM_004107.4	3137.39	2839.71	1768.86	2186.3	1572.13	2365.8	1799.89	3028.52	2309.9	2010.48	6265.44	1899.88	1791.75	1648.53	2841.47	1112.89	2004.08	2515.37	3246.11	1168.82	1681.38	1566.11	1859.89	2411.86	2116.23	2446.03	2057.12	1785.04	1830.3	1657.5	3670.7	2243.26	1825.97	1745.52	1573.93	1518.79	1284.87	2637.25	2390.83	1334.1	1713.28	2561.55	2556.12	2899.03	2256.1	1711.67	2139.48
Endogenous	FKBP5	NM_001145775.1	1800.59	1638.65	930.26	1587.94	473.29	1585.86	449.97	1777.27	441.77	858.7	1237.13	455.45	2347.41	1000.69	865.86	1595.15	2846.84	3690.02	3031.79	1007.6	932.93	1318.28	1102.16	1861.02	2630.99	1242.52	2135.53	1147.53	447.63	330.56	327.09	906.98	1722.62	337.2	1263.03	2273.05	1901.6	953.81	2692.52	2634.36	3147.9	1144.31	2468.75	1602.86	2091.89	2594.9	953.68
Endogenous	FN1	NM_212482.1	20.8	22.47	315.49	19.2	1211.37	21.52	206.74	21.02	198.79	514.19	22.58	1615.76	167.67	324.85	221.39	28.25	247.76	392.35	366.23	52.71	730.01	859.43	114.81	146.27	285.98	1348.38	686.05	3.21	169.1	1246.66	109.03	1541.86	172.26	7.12	330.33	40.28	23.94	5076.75	562.3	785.48	1331.41	4123.27	168.75	125.37	109.21	160.21	482.24
Endogenous	FOXP3	NM_014009.3	1300.43	2206.59	23.07	1380.82	112.53	1728.85	48.65	2104.03	29.45	143.97	478.89	75.91	165.72	125.09	44.09	1854.82	58.35	168.49	137.34	72.86	374.23	46.62	4.41	35.79	228.78	72.43	13.41	1020.02	49.74	42.5	145.37	42.33	206.71	7.12	1399.05	93.42	1284.87	25.7	20.83	28.85	247.7	18.84	65.1	273.89	59.86	153.88	41.99
Endogenous	FYN	NM_002037.3	20.8	22.47	155.25	19.2	208.51	21.52	328.36	21.02	202.14	308.51	22.58	279.78	586.85	224.04	377.11	28.25	354.9	642.68	701.24	229.42	281.99	212.25	344.42	827.81	343.17	217.3	219.74	510.01	397.89	259.72	363.44	278.14	172.26	218.19	16.01	131.99	23.94	396.94	183.27	377.21	258.02	264.95	1307.19	432.06	970.71	1172.03	482.84
Endogenous	GATA3	NM_001002295.1	863.92	1061.4	17.41	1150.68	82.74	753.94	50	1028.1	25.39	21.34	359.17	62.9	19.07	63.48	21.62	1335.47	26.86	60.18	72.83	32	48.69	30.06	137.77	18.67	171.59	22.29	14.44	765.02	49.74	5.09	1.79	2.07	241.17	198.35	757.82	51.43	1541.84	19.48	16.74	19.12	206.42	9.95	29.98	90.66	31.55	75.89	19.43
Endogenous	GBP1	NM_002053.1	5956.5	5232.51	617.88	4487.67	814.2	3951.66	1640.44	4526.85	1170.01	940.97	3871.01	620.28	4587.59	12482.5	2243.44	2151.59	1385.16	16038.2	23632.1	1971.8	4300.97	1045.3	9023.91	7181.12	1773.06	1153.37	3278.6	3570.08	1949.66	448.61	3379.96	701.4	826.86	833.09	3342.17	3369.29	2415.55	1778.4	6369.21	4443.29	299.31	646.96	20986.1	9571.82	12998.6	31539.4	2578.53
Endogenous	GBP5	NM_052942.3	20.8	22.47	89.78	19.2	387.24	21.52	363.49	21.02	111.11	128.55	851.36	117.12	1140.56	2927.4	321.3	28.25	296.55	2132.65	2692.61	230.97	202.93	247.22	2250.24	1507.8	114.39	83.58	268.23	765.02	368.05	99.17	1126.65	247.91	344.52	158.68	16.01	422.55	23.94	133.5	314.77	625.17	18.7	57.67	2807.11	2188.26	1581.45	4245.44	507.43
Endogenous	GFI1	NM_005263.2	2837.29	2364.87	51.13	1887.12	122.46	2248.81	151.34	2367.03	72.96	113.12	877.96	88.92	204.72	162.43	210.6	28.25	117.66	334.58	347.5	99.21	160.76	74.23	275.54	381.23	171.59	217.3	85.63	3315.08	179.05	89.72	399.78	42.33	4.17	218.19	1573.93	340.27	1336.26	58.54	65.45	119.26	258.02	37.69	519.11	508.25	474.03	638.71	130.16
Endogenous	GNLY	NM_006433.2	1464.12	1480.37	24.32	1265.75	165.49	1273.89	336.47	1410.65	135.21	287.95	598.61	106.27	458.17	149.36	251.41	3041.91	66.96	914.68	478.59	131.76	368.96	68.09	1079.2	991.2	285.98	83.58	44.36	1147.53	258.63	184.17	290.75	48.37	344.52	7.12	1437.91	166.28	2415.55	43.55	66.64	68.79	299.31	17.13	581.64	1033.85	1259.5	1319.59	193.73
Endogenous	GP1BB	NM_000407.4	472.88	493.46	230.07	483.29	112.53	376.97	141.88	589.77	148.59	257.09	438.98	199.53	130.63	270.71	150.09	28.25	236.28	125.17	91.56	182.92	363.68	201.21	229.62	68.47	285.98	206.16	175.38	892.52	189	151.11	327.09	139.07	275.62	495.89	602.37	149.14	23.94	273.43	158.87	103.18	278.67	137.61	125.92	225.67	117.29	105.4	64.18
Endogenous	GPI	NM_000175.2	3164.67	2830.4	2682.28	2324.38	2651.1	2144.82	2810.64	2645.97	2844.71	2555.52	1104.1	3068.86	2719.8	2992.74	2303.01	1483.86	2601	1641.61	1652.19	3235.18	2332.33	3159.21	2433.93	2354.29	2630.99	2590.9	2785.47	1657.54	2626.08	2427.22	2471.37	2696.75	1998.23	2558.77	1379.62	3142.16	1490.44	2722.21	2619.33	2445.75	2642.17	3120.57	2045.58	1998.27	2395.23	1473.47	2811.25
Endogenous	GPR183	NM_004951.3	2955.51	2364.87	46.76	2094.24	132.39	2274.81	114.86	2231.54	56.22	21.34	1396.75	84.58	269.06	151.22	287.99	28.25	106.18	2898.09	1960.15	65.11	189.75	50.3	413.31	611.52	1.86	161.58	70.15	2550.06	4.73	51.94	399.78	36.28	413.43	7.12	1496.2	392.56	1593.23	57.11	77.95	96.52	18.7	23.98	473.71	833.25	427.92	1083.49	172.74
Endogenous	GZMA	NM_006144.2	2937.33	2551.08	45.52	2646.57	188.66	2612.78	452.67	2199.67	244.98	457.63	1170.61	275.44	1039.18	634.77	856.94	2003.21	70.79	1554.96	1589.76	232.52	376.86	109.81	2479.85	2483.44	343.17	317.59	178.48	1530.04	686.36	226.67	654.19	66.51	585.69	456.21	1787.67	364.27	2569.73	81.39	300.49	411.05	361.23	50.25	2868.79	1353.07	2834.48	4915.77	294.5
Endogenous	GZMB	NM_004131.3	2619.04	2253.15	22.45	1656.98	72.81	1845.84	190.53	2582.22	82.33	149.11	385.77	75.91	271	929.75	691.37	1632.24	29.65	2975.12	5474.7	85.26	408.49	37.42	5143.4	3211.67	171.59	150.44	257.91	2422.56	198.95	75.56	181.72	42.33	4.17	178.52	1612.79	313.7	23.94	34.27	558.73	487.6	18.7	11.42	5235.6	1042.53	4460.42	12350.6	328.09
Endogenous	GZMK	NM_002104.2	2400.79	2309.01	23.07	2692.6	129.08	2508.79	105.4	1801.18	61.58	174.82	1170.61	132.3	177.42	76.55	140.71	1446.76	83.22	782.29	378.71	62.01	253	43.55	390.35	539.95	1.86	161.58	27.85	2932.57	208.89	75.56	145.37	36.28	310.07	178.52	1709.95	323.99	1953	34.27	51.17	38.28	371.56	9.95	390.61	501.5	309.01	316.19	107.96
Endogenous	HAMP	NM_021175.2	20.8	22.47	17.41	19.2	21.72	21.52	24.88	21.02	25.39	21.34	22.58	27.15	19.07	28.72	44.56	28.25	26.86	392.35	853.15	32	48.69	30.06	137.77	144.71	1.86	2.28	11.22	3.21	4.73	5.09	1.79	2.07	4.17	7.12	16.01	23.14	23.94	19.48	16.74	19.12	18.7	9.95	331.51	32.79	114.87	486.94	22.19
Endogenous	HAVCR2	NM_032782.3	2027.94	1908.66	35.54	1587.94	82.74	1559.87	93.24	1904.78	55.56	21.34	545.4	88.92	146.23	210.97	315.2	28.25	48.79	2975.12	3216.98	63.56	150.22	46.01	367.39	586.63	1.86	66.86	44.36	1530.04	89.53	33.06	327.09	36.28	172.26	7.12	1068.72	228.85	23.94	49.98	102.35	98.19	18.7	21.13	1284.06	444.6	791.94	1271.1	118.76
Endogenous	HFE	NM_139011.2	3064.64	2513.84	141.53	2278.35	218.44	2313.8	216.2	2398.91	198.79	246.81	1170.61	203.87	257.36	229.64	186.21	28.25	154.01	197.38	239.3	181.37	332.06	221.45	275.54	199.17	228.78	390.03	209.43	3825.09	308.37	240.83	327.09	181.4	757.95	297.53	1632.22	377.98	1644.63	194.19	183.86	206.36	237.38	266.66	180.74	513.07	115.68	166.53	216.53
Endogenous	HLA-A	NM_002116.5	863.92	316.56	9157.9	690.41	44039.4	636.95	32952	510.07	24339.3	22943.1	33442.3	25195	86783.9	34036.6	50350.9	10683.8	18146.7	77297.8	111698	27580.4	27803.5	14251.4	62868.8	62554.3	35289.6	21746.8	26712.7	5610.13	57355.9	14799.4	44339.2	17704.2	24736.8	21779.3	1865.4	49203.9	1387.66	18042.4	38890	24481.4	8700.59	16606.7	73697.6	64027.5	64786.2	90821.6	58163.6
Endogenous	HLA-B	NM_005514.6	2346.22	2579.01	9349.32	1864.11	34805.3	2014.83	32952	2080.12	21936.4	21714.2	49165.8	23590.1	70833.7	43091.4	39752	12427.3	13691.8	82622.2	92709.9	31334.9	25223.4	14226.2	65463.5	47571.2	26252.7	20086.4	25300.3	7140.16	54212.6	11531.6	48809.5	12897.2	26700.5	24715	2428.9	44029.6	1644.63	14172.2	43027.9	31268.3	8225.83	17201.1	57013.4	63943.6	56294	79729.5	37391.4
Endogenous	HLA-C	NM_002117.4	2782.73	2243.83	4961.15	1749.04	19120.4	2105.82	16576	2765.52	12545.5	13260.9	25048.5	16235.7	33516.9	20267.8	32272.1	6974.13	7538.01	29796.9	57443.7	31000.1	16471.2	9992.91	28311.7	22200	19675.3	11015.5	20894.1	4207.6	21257.3	7517.77	28202.6	10170.3	13126.3	12059.9	1748.81	20427.4	23.94	5933.46	23844.1	17648.9	2951.8	11574.4	21204.5	40367.5	37377.3	39583.3	25432.6
Endogenous	HLA-DMA	NM_006120.3	3919.47	3221.44	472.61	2830.68	1241.15	3015.74	2040.41	3403.11	1247.66	1146.64	1316.94	1025.85	4275.64	1852.03	2153.38	2967.72	688.75	3177.31	3314.78	672.77	1185.93	684.6	5143.4	4002.13	1258.3	1225.8	653.04	3187.57	3630.75	590.28	1780.84	568.37	1688.16	1547.16	2040.28	993.39	2569.73	1125.87	1477.46	938.58	774.07	444.82	4864.69	3428.5	3785.78	4540.55	1887.56
Endogenous	HLA-DMB	NM_002118.3	2364.41	1964.52	215.11	2715.61	579.21	2209.81	1331	2303.27	597.72	406.21	1050.89	433.76	1934.08	761.72	1590.06	1075.8	195.15	1576.62	1806.17	240.27	553.43	223.29	3559.05	1935.71	1086.71	573.9	212.52	2932.57	2277.92	221.94	1344.71	223.72	585.69	595.06	1748.81	696.83	1696.02	361.96	645.01	415.48	350.91	114.2	2440.48	2341.6	2318.38	2521.12	699.36
Endogenous	HLA-DOB	NM_002120.3	2200.72	1862.1	102.88	1841.09	218.44	2235.81	137.83	1713.51	73.63	185.11	1024.29	117.12	177.42	365.92	146.81	1706.44	165.49	269.59	374.55	102.31	268.81	124.53	183.69	183.61	285.98	172.73	61.9	2422.56	208.89	80.28	327.09	133.02	413.43	178.52	1224.17	300.84	2312.76	54.97	50.58	587.45	268.35	45.68	357.21	355.87	154.51	305.65	167.34
Endogenous	HLA-DPA1	NM_033554.2	2528.1	2606.94	1311.83	2163.29	711.59	2196.81	2766.05	2542.37	3318.6	1192.92	1888.94	1184.17	4466.71	1921.11	5781.91	3375.78	488.82	11825.9	10843.3	1323.84	1631.31	1004.81	16210.9	10445.7	2573.8	1604.69	1914.75	4590.11	5858.94	812.22	2725.77	1173.03	1412.54	1547.16	1943.12	1099.67	2878.1	2648.68	3212.57	1759.01	1754.57	1152.3	5034.3	4513.46	12324	15312.2	1895.96
Endogenous	HLA-DPB1	NM_002121.4	2673.6	2225.21	995.72	2853.7	628.85	2027.83	3244.39	2510.49	3232.26	1275.19	1556.38	1470.45	3610.8	1568.25	4049.26	2485.46	529.96	7680.91	6569.22	1100.61	1325.61	1140.99	5028.59	5833.59	571.96	1827.56	928.49	2805.06	4595.63	543.05	2216.96	870.7	792.4	872.76	1651.65	995.96	1593.23	1859.78	1461.99	1156.03	1589.43	717.19	3270.54	3875.98	6014.37	7763.63	1399.33
Endogenous	HLA-DQA1	NM_002122.3	3219.24	1480.37	221.96	2209.31	450.13	2105.82	2137.71	1179.53	25.39	915.26	931.17	1624.44	3875.95	1430.09	2645.41	1409.66	259.24	22.8	26.74	32	822.24	30.06	17657.5	17.12	1258.3	2.28	1269.97	2932.57	4.73	373.05	1962.56	2.07	999.12	912.43	1165.87	1069.67	1696.02	912.4	1952.3	19.12	526.37	323.76	3432.44	9155.19	4184.58	15034	19.43
Endogenous	HLA-DQB1	NM_002123.3	636.57	446.9	181.44	782.47	930.04	675.94	1495.85	573.83	25.39	910.11	518.79	1001.99	953.39	911.08	727.96	1966.11	132.97	22.8	26.74	69.76	558.7	30.06	6314.44	14	1201.11	2.28	1263.78	892.52	49.74	486.39	1017.62	2.07	654.59	1090.95	388.62	749.97	1644.63	191.33	1053.8	19.12	701.83	399.14	2848.23	1592.25	3018.92	4991.66	19.43
Endogenous	HLA-DRA	NM_019111.3	2055.22	2057.62	2973.45	1956.16	3577.83	1637.86	10830.4	1880.87	7705.48	5260.16	2181.6	4552.33	21549.8	8660.84	13513.2	4711.25	2145.65	37396	31033.7	2804.24	5254.98	3135.28	30538.9	18356.6	5433.57	4000.57	3149.64	1912.54	17586.8	2176.94	7813.88	2164.66	2893.99	3729.06	1845.97	3628.99	23.94	6204.04	9002.23	4789.99	3034.37	2680.32	20831.9	17307.4	21704.3	39184.9	5735.27
Endogenous	HLA-DRB1	NM_002124.2	20.8	22.47	54.87	19.2	969.75	21.52	298.63	21.02	282.46	832.99	332.56	214.71	2602.82	1674.67	463.88	1187.09	112.88	2019.52	1596.01	142.61	218.74	88.95	1745.08	463.7	1487.08	150.44	146.5	765.02	378	373.05	1417.4	24.19	551.24	1011.61	16.01	734.54	23.94	209.9	339.76	65.46	454.12	58.81	4716.5	3393.78	5554.09	6996.33	155.95
Endogenous	HLA-DRB3	NM_022555.3	7857.12	7569.45	1462.1	4832.87	5742.41	6512.44	8660.28	8432.05	5243.63	3522.2	2434.34	3630.58	33288.8	10393.4	8624.32	6269.3	2816.23	28579	23446.9	2190.37	5307.69	2934.69	29092.3	22091.1	5662.36	4050.72	2995.93	4717.61	18840.1	1973.89	9303.96	1826.05	4030.92	5891.12	3847.38	3751.56	1696.02	4269.3	6150.84	2606.07	1940.35	1577.13	22726.7	18120.4	20753	28721	8815.23
Endogenous	HRAS	NM_005343.2	609.29	698.29	366.62	782.47	390.55	610.95	341.87	541.95	285.14	298.23	585.31	370.87	284.65	395.8	206.85	1409.66	402.73	269.59	210.17	367.39	397.95	309.79	298.5	230.29	400.37	278.59	248.63	3.21	457.57	406.11	109.03	356.74	620.14	595.06	757.82	402.84	1490.44	308.42	263	287.9	485.09	340.89	264.69	234.35	239.44	263.5	240.52
Endogenous	ICAM1	NM_000201.2	2037.03	1983.14	172.08	1772.05	920.11	1962.83	725.63	1601.93	141.23	354.79	4509.52	303.63	1444.71	2944.2	303.47	2448.37	372.12	6922.69	6286.23	170.52	542.89	156.43	2204.31	1291.51	1887.45	395.6	546.78	1912.54	755.99	151.11	3525.33	308.37	1412.54	575.23	1535.07	1209.38	2775.31	166.35	363.56	286.79	443.8	121.63	2301.71	2297.24	999.83	3967.19	941.68
Endogenous	ICAM2	NM_000873.3	1791.5	1284.85	17.41	1035.62	21.72	1390.88	24.88	1322.99	25.39	21.34	651.82	65.06	58.49	82.15	46.9	28.25	34.44	231.08	314.21	55.81	48.69	30.06	114.81	82.47	1.86	61.29	30.95	765.02	4.73	5.09	72.69	30.23	206.71	7.12	796.68	161.14	23.94	22.85	58.31	32.17	18.7	9.95	105.36	227.6	74.42	293.01	28.79
Endogenous	ICAM3	NM_002162.3	1264.05	1173.13	233.81	1495.89	751.31	1143.9	831.03	1147.65	227.58	318.8	8194.29	284.11	271	595.56	303.47	1817.73	235.32	421.23	647.14	252.68	384.77	218.38	505.16	510.38	915.13	222.87	144.43	1147.53	477.47	245.56	3488.99	489.77	447.88	476.05	1165.87	534.83	1233.47	138.5	166.61	158.09	361.23	178.16	384.62	1619.25	442.48	830.54	644.18
Endogenous	ICAM4	NM_001039132.1	2164.35	2281.08	40.53	1380.82	188.66	1390.88	94.59	2319.21	58.23	21.34	784.84	75.91	85.79	160.56	26.74	28.25	172.19	163.68	247.62	32	48.69	60.12	4.41	49.79	1.86	83.58	38.17	637.51	89.53	61.39	654.19	102.79	275.62	7.12	1204.74	130.28	23.94	112.09	39.27	34.39	18.7	75.37	47.97	298	18.37	118.05	96.57
Endogenous	ICAM5	NM_003259.3	563.82	549.32	17.41	19.2	21.72	21.52	24.88	470.22	25.39	21.34	399.07	27.15	19.07	28.72	21.62	28.25	41.13	22.8	26.74	32	48.69	30.06	4.41	12.45	1.86	22.29	11.22	3.21	4.73	33.06	72.69	2.07	4.17	7.12	16.01	30	23.94	19.48	16.74	19.12	18.7	9.95	23.13	56.9	18.37	56.92	23.39
Endogenous	ICOS	NM_012092.2	2282.57	2774.53	17.46	2577.53	122.46	2274.81	75.67	1984.48	41.5	174.82	891.26	112.78	120.88	82.15	200.75	1483.86	70.79	173.31	203.92	32	284.62	56.44	229.62	413.91	343.17	66.86	39.2	2550.06	59.68	47.22	181.72	18.14	378.98	7.12	1554.5	267.42	2107.18	33.55	20.23	32.17	268.35	11.99	596.2	421.45	749.07	526.99	80.37
Endogenous	ICOSLG	NM_015259.4	3382.93	2951.43	68.58	2163.29	211.82	2742.77	109.45	3148.07	147.26	215.96	598.61	193.02	161.82	360.32	151.03	1075.8	93.75	955.6	898.92	178.27	268.81	71.77	436.27	309.65	228.78	178.3	234.19	1657.54	238.73	103.89	109.03	72.56	413.43	337.2	1709.95	226.28	1696.02	149.93	238.61	197.48	206.42	70.23	400.04	378.05	304.97	1064.52	163.15
Endogenous	IDO1	NM_002164.3	1600.52	1554.86	114.1	1818.08	1883.24	1390.88	2074.2	1681.63	372.82	318.8	718.33	895.72	6472.92	8660.84	1284.24	1854.82	238.19	15190.9	20929.1	900.64	4119.13	349.05	19747	7794.2	686.35	306.45	3242.49	1402.53	2516.66	236.11	1017.62	465.58	1068.02	1924.04	1768.24	719.11	23.94	243.45	4601.38	3241.22	288.99	111.35	18485.6	3391.85	13712.1	39806.8	3337.88
Endogenous	IFI16	NM_005531.1	1309.52	1275.54	1643.53	1311.78	2488.93	1130.9	1972.85	1187.5	1846.05	1856.22	2234.81	1810.95	2524.83	6095.64	2227.02	1520.95	2982.68	3692.42	5920	4653.58	3083.42	4429.02	5097.47	4987.11	1773.06	2173.01	5410	892.52	2238.13	1652.78	2471.37	1820	1722.62	2479.43	1107.58	2311.62	23.94	3176.98	5263.05	5551.62	1527.51	3048.05	6421.15	3040.8	3891.75	11201.7	4259.17
Endogenous	IFI35	NM_005533.3	563.82	530.7	263.12	759.45	469.98	740.94	468.89	462.25	382.86	509.05	718.33	362.19	692.13	2399.05	662.76	1817.73	1383.24	3201.38	4717.27	1962.5	1077.88	1394.34	3536.09	1703.86	457.56	317.59	2535.81	1275.03	457.57	340	254.41	284.19	826.86	495.89	854.97	554.55	1644.63	1106.59	3085.24	2857.35	309.63	1240.24	4223.09	909.44	3010.83	5697.83	582.4
Endogenous	IFIH1	NM_022168.2	1154.92	1042.78	225.71	1518.9	589.13	1039.91	339.17	1028.1	319.28	370.22	651.82	288.45	425.03	3476.29	628.52	28.25	971.91	4481.94	6887.59	1644.72	896.04	1072.29	2847.24	2369.85	343.17	395.6	2931.97	1402.53	427.73	316.39	581.5	223.72	482.33	396.71	816.11	664.26	23.94	1251.52	3327.41	3926.29	288.99	846.81	4910.09	1272.06	2414.65	8469.8	774.94
Endogenous	IFIT2	NM_001547.4	2619.04	2234.52	131.56	2623.56	546.11	1975.83	347.28	1944.63	120.48	143.97	2075.18	216.88	670.69	11752.5	632.74	2782.23	761.45	8395.81	50031.8	2280.28	3476.09	2215.13	10746	6694.08	285.98	183.87	6914.16	1912.54	507.31	118.06	2907.49	84.65	4.17	297.53	3381.03	1631.07	1439.05	1224.39	13332.3	15965.9	18.7	228.4	10420.7	6316.92	7823.13	57855.2	2654.71
Endogenous	IFITM1	NM_003641.3	3528.43	2737.29	1218.31	2531.5	3101.23	2807.76	4330.81	2908.98	2786.48	1815.09	11200.6	2396.53	12856.2	16048.4	13008	11648.3	12855.8	43565.3	98290.7	42925.4	10404.5	12914.7	81674.4	39496.9	2974.17	2446.03	74062.6	5737.63	5769.41	1988.05	15700.4	2206.98	2480.57	2499.26	5907.09	11481.8	2415.55	18093.8	62745.4	56325	2074.52	23698.1	77738.2	32432.3	75186.5	90577.1	8027.7
Endogenous	IFNA1/13	NM_024013.1	5065.3	4739.05	19.95	4188.49	72.81	4146.65	24.88	4471.06	25.39	21.34	1316.94	67.23	19.07	110.15	32.83	28.25	108.1	305.7	938.46	32	176.57	33.13	4.41	56.02	343.17	195.01	11.22	3825.09	49.74	37.78	472.47	84.65	241.17	7.12	2215.16	421.7	1850.21	25.7	70.21	21.08	18.7	10.28	150.76	661.59	18.37	219.23	77.97
Endogenous	IFNA2	NM_000605.3	2673.6	2606.94	23.07	2646.57	129.08	2430.79	56.75	2247.48	33.47	236.53	1237.13	106.27	19.07	82.15	32.83	1669.34	118.62	243.11	443.22	74.41	224.01	41.1	229.62	21.78	114.39	105.86	16.51	1530.04	89.53	70.83	145.37	2.07	447.88	198.35	2020.85	265.7	2466.94	34.27	27.37	21.08	454.12	9.95	108.79	378.05	23.46	189.72	43.19
Endogenous	IFNAR1	NM_000629.2	3319.27	2783.84	454.53	2163.29	357.45	2365.8	424.3	2837.25	526.77	555.32	1064.19	466.29	586.85	504.08	507.51	1075.8	310.9	428.46	472.35	599.91	811.7	453.94	436.27	614.64	686.35	629.62	584.95	1402.53	487.42	505.28	835.9	526.05	654.59	515.72	1573.93	637.69	1850.21	500.46	572.42	361.68	392.2	519.05	406.03	884.37	418.22	461.64	565.01
Endogenous	IFNAR2	NM_000874.3	2982.8	2709.36	1711.5	2071.23	2548.5	1975.83	2462.01	2359.06	1760.37	1835.66	2846.72	1906.38	2546.28	2690.29	1748.6	28.25	1157.49	1930.46	2332.62	2053.96	1776.26	2011.46	2066.54	2371.4	2630.99	1788.56	1994.19	1530.04	2645.97	2139.16	2762.11	2104.19	3066.25	2836.47	1690.52	1822.21	23.94	1558.51	1520.3	1477.21	928.89	1598.26	2371.1	2042.63	1743.24	2641.28	2282.23
Endogenous	IFNB1	NM_002176.2	3328.36	2849.02	17.41	2669.59	79.43	2261.81	24.88	2375	25.39	21.34	1277.03	27.15	19.07	115.75	54.41	28.25	160.71	546.4	930.14	32	134.41	33.13	4.41	205.4	114.39	117.01	40.23	2677.56	69.63	42.5	290.75	18.14	241.17	7.12	1535.07	404.55	1439.05	30.7	178.51	5289.24	18.7	10.28	533.67	459.06	25.89	2540.1	69.58
Endogenous	IFNG	NM_000619.2	2846.39	2197.28	17.41	2094.24	21.72	2261.81	48.65	2207.64	34.14	113.12	917.87	27.15	126.73	337.92	60.04	1335.47	66.96	173.31	226.81	32	242.46	33.74	137.77	122.93	171.59	105.86	82.53	2040.05	89.53	51.94	218.06	24.19	275.62	7.12	1399.05	267.42	1953	29.27	32.73	40.49	247.7	12.56	418.88	319.22	182.01	474.29	58.18
Endogenous	IFNGR1	NM_000416.1	2746.35	2523.15	1783.2	2715.61	2657.72	2274.81	2351.21	2279.36	1781.12	1984.77	6172.33	1823.97	3835.01	2469.99	2762.2	1669.34	1639.61	3555.22	3795.46	1514.5	1857.96	1958.09	3214.62	3166.54	3374.54	2200.87	2572.95	2422.56	2566.39	2091.94	4361.23	2503.26	2893.99	2796.8	1671.09	2979.3	1490.44	2006.14	2385.48	2203.89	3013.73	2213.24	3236.27	4451.74	2519	3914.49	3377.46
Endogenous	IGF2R	NM_000876.1	20.8	22.47	608.53	19.2	939.97	21.52	826.98	21.02	568.27	699.3	3365.51	689.68	838.36	1230.33	646.34	28.25	588.31	1790.85	1864.43	654.17	669.39	655.77	665.89	983.42	857.93	596.19	659.23	3.21	815.68	656.39	2544.05	683.26	826.86	1269.47	16.01	785.11	23.94	719.64	809.24	895.31	443.8	628.11	1551.32	1650.11	901.14	1612.59	995.66
Endogenous	IKBKAP	NM_003640.3	200.07	22.47	524.98	19.2	403.79	298.97	464.84	183.31	698.12	575.89	492.19	444.61	331.44	522.75	654.79	1261.28	546.22	570.47	382.88	669.67	706.29	406.1	459.23	504.16	571.96	624.04	872.78	637.51	378	580.83	581.5	610.7	172.26	614.9	349.76	213.42	23.94	998.79	805.67	458.75	443.8	666.37	624.47	696.31	661.7	609.2	794.73
Endogenous	IKBKB	NM_001556.1	1009.42	1052.09	727.62	644.38	1731	1130.9	793.19	988.26	715.53	637.59	651.82	1086.57	892.95	1484.24	770.17	28.25	861.9	813.58	765.75	835.54	648.31	767.41	803.66	1251.06	1258.3	1080.93	789.22	765.02	1332.93	1161.66	944.93	1070.24	2067.14	2360.42	621.8	652.26	23.94	995.22	719.39	795.47	753.43	474.51	1177.84	1019.39	590.52	1045.55	1607.46
Endogenous	IKBKE	NM_014002.2	2555.38	2178.66	417.12	2002.19	1042.57	2027.83	709.42	1984.48	460.51	627.31	971.08	743.9	1058.67	1868.83	651.97	1112.89	423.77	1119.28	2074.6	706.87	840.69	518.36	1423.62	1006.76	686.35	423.46	739.7	3060.07	696.31	590.28	872.25	465.58	792.4	932.27	1671.09	681.4	23.94	466.91	755.09	741.66	330.27	298.07	1224.95	824.57	647.14	2240.77	1218.19
Endogenous	IKBKG	NM_003639.2	1864.25	3761.45	576.11	1265.75	1356.99	2274.81	822.92	3466.86	547.52	617.03	1117.4	999.82	647.29	1157.52	622.89	28.25	711.71	880.98	1169.43	691.37	585.06	613.44	642.92	890.05	1429.89	674.19	429.17	765.02	1213.57	736.67	908.59	707.44	1757.07	2221.57	1476.77	833.11	1387.66	539.02	523.03	575.8	639.9	412.27	984.24	1039.64	679.5	999.17	813.93
Endogenous	IKZF1	NM_006060.3	918.48	996.23	19.33	805.48	89.36	961.92	83.78	964.35	45.52	21.34	718.33	65.06	99.43	91.48	97.09	28.25	45.92	146.83	253.86	54.26	171.3	30.06	114.81	252.08	400.37	39	26.82	765.02	69.63	47.22	145.37	36.28	4.17	158.68	582.94	137.99	23.94	33.55	21.42	31.06	18.7	16.56	227	230.5	225.69	280.36	94.77
Endogenous	IKZF2	NM_016260.2	2237.1	1713.14	1609.24	1818.08	2240.7	1624.86	1943.12	1593.96	1541.5	1578.56	1569.69	1771.92	982.64	2061.13	1879.46	1261.28	890.59	984.49	1196.48	2284.93	1528.53	1844	1538.43	1853.24	1372.69	1599.11	1695.01	1402.53	1840.24	1643.33	1708.15	1481.4	2549.47	2261.24	1379.62	1534.22	23.94	1708.43	1936.83	2193.91	1279.8	1431.52	1972.77	1785.13	1573.36	1844.47	1848.58
Endogenous	IKZF3	NM_183232.2	2082.5	1787.62	21.82	1495.89	79.43	1351.88	85.13	1601.93	58.23	21.34	465.58	71.57	204.72	76.55	177.77	28.25	44	267.18	482.76	51.16	150.22	30.06	206.65	395.23	1.86	83.58	29.92	2167.55	89.53	47.22	109.03	24.19	206.71	7.12	816.11	197.99	23.94	35.7	39.27	96.52	18.7	10.85	548.23	310.54	532.27	900.1	67.18
Endogenous	IL10	NM_000572.2	218.25	242.07	17.41	19.2	72.81	376.97	47.29	191.28	25.39	118.26	465.58	73.74	54.59	84.01	111.16	1187.09	57.4	519.92	522.29	32	168.67	31.29	367.39	329.88	171.59	22.29	30.95	765.02	79.58	28.33	72.69	42.33	275.62	7.12	466.35	99.42	23.94	22.85	54.15	37.72	216.74	10.85	650.17	144.66	432.78	988.64	36.59
Endogenous	IL10RA	NM_001558.2	2728.17	2942.12	60.48	2232.33	221.75	2664.77	298.63	2733.64	150.6	272.52	1463.27	175.67	489.37	707.58	709.66	1817.73	104.27	4915.21	6810.6	139.51	253	74.84	1308.81	1431.56	571.96	139.3	131.02	1530.04	358.1	118.06	1017.62	163.26	447.88	337.2	1845.97	557.12	1798.81	121.37	277.28	115.38	227.06	43.4	2267.45	1304.85	1134.12	2651.82	392.27
Endogenous	IL11RA	NM_147162.1	1909.72	1694.51	63.6	1219.73	241.61	1338.89	99.99	1514.26	72.96	21.34	305.96	177.84	142.33	156.82	74.11	28.25	96.62	110.72	79.07	141.06	245.09	109.19	114.81	57.57	114.39	78.01	49.52	637.51	129.31	184.17	109.03	48.37	206.71	7.12	777.25	198.85	23.94	111.37	53.55	105.4	18.7	49.68	62.53	240.14	49.34	59.02	152.35
Endogenous	IL12A	NM_000882.2	263.72	325.87	135.3	805.48	221.75	623.95	154.04	286.91	137.88	380.5	705.03	153.99	222.26	317.38	153.85	2930.62	159.75	170.9	245.54	240.27	648.31	165.01	390.35	150.94	228.78	117.01	136.18	1530.04	179.05	136.94	181.72	102.79	516.78	376.87	757.82	116.57	3340.65	118.51	227.9	214.68	454.12	134.76	179.89	168.77	158.55	330.95	95.97
Endogenous	IL12B	NM_002187.2	3082.83	2830.4	17.41	2784.66	21.72	2482.79	44.59	2869.13	25.39	21.34	758.24	27.15	19.07	93.35	30.02	28.25	58.35	125.17	158.14	32	158.12	30.06	4.41	34.23	114.39	117.01	19.6	637.51	79.58	5.09	145.37	42.33	241.17	7.12	1884.83	284.56	1644.63	26.42	16.74	19.12	18.7	9.95	89.09	349.12	31.55	84.32	38.99
Endogenous	IL12RB1	NM_005535.1	3801.25	3128.33	39.28	3014.79	175.42	3249.72	131.07	3490.77	52.88	226.24	1130.71	145.31	109.18	169.89	94.75	1261.28	73.66	394.76	653.38	77.51	305.71	49.08	367.39	219.4	285.98	183.87	36.11	3442.58	258.63	75.56	690.53	66.51	757.95	495.89	1981.98	260.56	2621.13	41.41	52.36	49.92	309.63	18.27	274.97	533.32	269.37	636.61	82.77
Endogenous	IL13	NM_002188.2	2837.29	2309.01	17.41	1933.15	182.04	2378.8	44.59	2454.7	25.39	159.4	811.45	108.44	44.84	57.88	21.62	1966.11	73.66	125.17	95.72	66.66	187.11	33.74	4.41	24.9	228.78	66.86	13.41	3060.07	119.37	85	218.06	30.23	413.43	238.03	2001.42	186.85	2261.36	19.48	16.74	21.08	247.7	9.95	41.12	219.89	18.37	86.43	25.79
Endogenous	IL13RA1	NM_001560.2	1336.8	2346.25	1788.19	920.55	1433.12	2014.83	1936.37	2271.39	1882.19	2473.25	3245.79	1669.98	2852.38	1956.58	1852.26	1261.28	1609.96	1740.3	1344.22	2103.57	1610.23	2031.09	1653.23	2474.1	2001.84	2078.29	2516.21	1530.04	1959.61	1785	3561.67	2037.68	1963.78	1805.02	1340.75	1707.36	1593.23	2113.94	2228.39	1490.53	1517.18	2025.37	1668.68	2748.58	1972.16	1802.31	1945.14
Endogenous	IL15	NM_172174.1	2409.88	2085.56	86.04	2163.29	354.14	1754.85	240.53	2088.09	121.82	241.67	1064.19	180.01	405.53	393.93	146.81	1187.09	109.05	416.42	480.67	241.82	310.98	117.17	344.42	202.29	285.98	172.73	122.77	2422.56	298.42	85	181.72	114.88	310.07	396.71	1554.5	305.99	1439.05	101.38	171.96	231.87	247.7	85.08	485.7	348.15	194.95	609.2	245.92
Endogenous	IL16	NM_004513.4	1391.37	1526.92	589.2	1518.9	321.05	1299.89	721.58	1354.87	593.04	647.88	1449.96	353.52	549.81	1101.51	719.04	28.25	483.08	738.97	834.42	649.52	745.82	782.75	114.81	558.62	514.76	685.33	413.69	765.02	457.57	524.17	581.5	622.79	482.33	634.73	913.27	566.55	23.94	718.93	643.82	754.97	495.41	287.79	735.83	1141.87	548.45	1148.84	556.01
Endogenous	IL17A	NM_002190.2	20.8	22.47	17.41	19.2	21.72	21.52	24.88	21.02	25.39	138.83	22.58	27.15	19.07	28.72	21.62	1075.8	26.86	69.8	26.74	32	48.69	30.06	137.77	7.42	228.78	2.28	11.22	765.02	4.73	28.33	1.79	18.14	4.17	7.12	408.06	21.53	23.94	19.48	16.74	19.12	18.7	9.95	17.1	14.51	18.37	25.27	19.43
Endogenous	IL17B	NM_014443.2	463.79	530.7	17.41	506.3	21.72	545.95	24.88	438.34	25.39	21.34	22.58	27.15	38.99	57.88	21.62	1446.76	33.48	77.03	26.74	32	48.69	30.06	4.41	7.42	1.86	2.28	11.22	892.52	49.74	28.33	1.79	2.07	206.71	7.12	388.62	43.71	23.94	19.48	16.74	19.12	206.42	10.85	21.42	58.83	18.37	67.45	19.43
Endogenous	IL17F	NM_052872.3	3110.11	2960.74	17.41	3336.98	21.72	2339.8	43.24	2845.22	25.39	21.34	877.96	67.23	19.07	28.72	34.24	1149.99	115.75	110.72	137.34	32	195.02	30.06	4.41	21.78	114.39	117.01	23.73	2295.05	4.73	42.5	290.75	2.07	172.26	218.19	1632.22	330.84	1490.44	19.99	17.85	19.12	18.7	11.42	71.96	409.88	18.37	86.43	45.58
Endogenous	IL18	NM_001562.2	4101.34	3640.41	765.65	3544.11	870.46	3301.72	841.84	3793.63	989.29	1285.47	1782.53	1557.2	1912.63	2036.86	806.76	1891.92	1152.7	3054.55	4259.48	1125.42	1681.38	1469.8	872.54	984.97	1715.87	1643.69	768.58	2422.56	1412.51	1501.66	1235.68	979.54	1722.62	2459.59	3089.56	1053.38	3032.28	957.38	891.95	1750.14	1135.31	647.53	2210.05	1046.39	626.92	3636.24	1064.04
Endogenous	IL18R1	NM_003855.2	2091.59	1796.93	84.17	2209.31	301.19	1546.87	177.02	1713.51	113.79	236.53	1410.06	184.35	797.42	227.77	183.87	28.25	199.93	457.34	513.97	168.97	237.19	137.41	459.23	504.16	1201.11	234.02	145.46	2295.05	358.1	226.67	763.22	126.98	861.31	277.7	1632.22	891.39	1798.81	134.22	144	193.04	196.1	55.39	572.22	1673.26	228.93	731.46	316.09
Endogenous	IL18RAP	NM_003853.2	2473.54	2122.8	23.07	1633.97	410.41	1702.85	378.36	2104.03	31.46	21.34	2540.76	123.62	557.61	278.18	148.22	28.25	297.5	361.06	522.29	32	142.31	69.32	413.31	617.75	857.93	161.58	67.06	1147.53	228.79	66.11	2798.46	465.58	4.17	257.86	1282.46	1396.23	1284.87	42.84	49.39	87.09	18.7	17.7	637.32	4558.79	277.46	1020.25	1207.39
Endogenous	IL19	NM_013371.3	763.89	446.9	82.3	621.37	532.87	571.95	177.02	191.28	64.26	138.83	811.45	106.27	604.4	281.91	59.1	28.25	95.66	127.57	326.69	130.21	231.92	69.93	1102.16	535.28	1.86	66.86	90.79	892.52	179.05	75.56	290.75	816.28	275.62	396.71	699.52	196.28	23.94	36.41	83.9	77.11	18.7	100.5	151.62	189.99	135.09	212.9	978.87
Endogenous	IL1A	NM_000575.3	2146.16	1713.14	29.3	1772.05	145.63	1689.86	78.37	1538.17	25.39	21.34	957.77	27.15	79.94	205.37	27.2	28.25	50.7	385.13	274.67	32	152.85	30.06	137.77	74.69	400.37	83.58	16.51	1147.53	89.53	28.33	799.56	18.14	275.62	158.68	1263.03	262.27	23.94	19.48	16.74	19.12	18.7	10.85	77.95	431.09	30.74	92.75	76.17
Endogenous	IL1B	NM_000576.2	2127.97	1703.82	719.51	2140.27	1754.16	1715.85	2578.22	1490.35	35.48	200.53	32497.8	199.53	1392.07	6935.77	106.94	2151.59	302.29	11373.3	9415.81	71.31	532.35	288.32	895.5	922.73	16071.9	161.58	213.55	2040.05	1939.72	136.94	26167.4	1324.19	1033.57	1110.78	1709.95	1001.96	2055.79	109.95	116.03	43.82	299.31	9.95	824.92	8164.74	167.45	3754.28	2198.86
Endogenous	IL1R1	NM_000877.2	1182.21	847.26	360.38	1104.66	466.67	935.92	320.25	900.59	497.32	570.75	2208.2	470.63	1140.56	459.27	427.3	1409.66	385.51	666.75	451.54	364.29	379.5	393.83	551.08	586.63	571.96	434.6	451.87	1275.03	328.26	264.44	363.44	411.16	689.05	535.56	699.52	413.98	1284.87	409.8	593.84	432.13	794.72	440.82	545.66	1016.49	350.27	362.57	373.67
Endogenous	IL1R2	NM_173343.1	1955.19	1815.55	92.28	1380.82	592.44	1455.88	447.27	1729.45	60.91	154.26	8061.27	127.96	783.77	393.93	121.95	1558.05	339.59	1121.69	1107.01	113.16	213.47	93.24	390.35	238.07	3660.51	89.15	66.03	1020.02	278.52	70.83	2798.46	229.77	1584.81	357.04	1127.01	1043.1	1593.23	62.11	108.89	109.28	247.7	57.67	523.39	2207.55	160.98	482.72	511.63
Endogenous	IL1RAP	NM_002182.2	2082.5	1880.72	483.83	1772.05	959.83	1611.86	722.93	1912.75	493.31	879.26	4669.15	559.55	1214.65	851.34	407.13	1558.05	730.84	541.59	742.86	554.96	874.95	806.06	780.69	774.91	1715.87	791.2	691.21	1912.54	815.68	642.22	4397.58	616.75	1412.54	892.59	1709.95	803.97	3237.86	794.6	713.44	639.59	846.32	1044.38	998.81	1894.11	435.2	784.16	1141.42
Endogenous	IL1RL1	NM_016232.4	1673.28	1443.13	17.41	1541.92	132.39	1130.9	24.88	1322.99	41.5	21.34	638.52	104.1	19.07	57.88	21.62	28.25	37.31	67.4	106.12	32	134.41	30.06	4.41	34.23	171.59	50.15	11.22	637.51	387.94	5.09	109.03	2.07	241.17	257.86	1049.29	122.57	23.94	24.27	16.74	19.12	18.7	9.95	60.82	217.96	18.37	25.27	35.99
Endogenous	IL1RL2	NM_003854.2	1818.78	1554.86	41.15	1587.94	221.75	1897.84	59.46	1601.93	66.26	118.26	851.36	149.65	95.53	121.35	40.81	28.25	94.7	129.98	129.01	74.41	187.11	58.89	183.69	85.58	228.78	83.58	43.33	1530.04	159.16	75.56	363.44	54.42	792.4	297.53	932.7	197.13	1233.47	57.11	60.69	51.59	18.7	63.38	89.09	264.25	39.64	96.97	118.16
Endogenous	IL1RN	NM_000577.3	2855.48	2513.84	815.53	1587.94	1972.61	1754.85	1132.36	2693.79	969.88	1393.45	7582.38	1873.85	5359.66	13216.2	1342.4	1483.86	651.44	29984.7	19770.1	833.99	840.69	469.89	5671.51	3957.01	10867.1	919.35	666.45	2677.56	5331.73	179.44	8031.94	955.35	11300.4	5494.41	1845.97	4285.54	23.94	229.89	1108.54	625.72	846.32	660.09	4204.24	4742.03	2482.6	9884.24	2371
Endogenous	IL2	NM_000586.2	1909.72	1666.58	17.41	1726.03	89.36	1598.86	33.78	1147.65	25.39	21.34	877.96	27.15	19.07	54.14	21.62	1075.8	108.1	132.39	145.66	32	134.41	30.06	4.41	21.78	171.59	66.86	11.22	2040.05	4.73	5.09	254.41	54.42	4.17	7.12	1107.58	245.99	1387.66	26.42	16.74	21.08	206.42	13.7	71.96	277.75	18.37	25.27	43.19
Endogenous	IL20	NM_018724.3	3410.21	3165.58	17.41	2830.68	135.7	2833.76	62.16	2725.67	30.79	190.25	1489.87	86.75	120.88	154.96	34.71	1520.95	147.32	219.04	230.97	86.81	271.45	44.78	160.73	56.02	171.59	144.87	29.92	3315.08	69.63	75.56	218.06	36.28	241.17	238.03	2156.87	355.7	2107.18	44.26	17.85	29.4	392.2	23.41	98.51	428.2	20.22	84.32	58.18
Endogenous	IL21	NM_021803.2	3119.2	2746.6	27.43	2554.52	79.43	2365.8	63.51	2406.88	32.13	21.34	1104.1	27.15	19.07	74.68	91.46	28.25	142.53	154.05	191.44	49.61	147.58	46.62	114.81	127.6	228.78	100.29	28.89	3315.08	179.05	33.06	327.09	2.07	310.07	7.12	1593.36	376.27	1541.84	39.98	31.54	25.52	18.7	27.98	242.42	452.31	136.71	179.18	66.58
Endogenous	IL21R	NM_021798.2	1909.72	1601.41	17.41	1587.94	115.84	1689.86	66.21	1817.11	35.48	190.25	611.91	78.08	76.04	69.08	86.3	1409.66	42.09	182.94	262.19	77.51	210.83	30.06	229.62	210.07	285.98	61.29	15.47	1147.53	89.53	56.67	109.03	18.14	344.52	218.19	1185.3	125.14	1747.42	19.48	22.61	24.41	18.7	9.95	172.18	206.38	230.54	425.81	38.39
Endogenous	IL22	NM_020525.4	2582.66	2625.57	17.41	2301.37	135.7	2586.78	54.05	2080.12	27.44	179.97	1223.82	86.75	19.07	78.41	22.05	1966.11	106.18	151.64	199.76	66.66	239.82	32.51	206.65	37.34	228.78	133.72	11.22	1785.04	109.42	56.67	254.41	24.19	551.24	238.03	1671.09	296.56	2107.18	25.7	16.74	23.85	258.02	9.95	40.26	313.43	18.37	96.97	37.79
Endogenous	IL22RA2	NM_181310.1	20.8	22.47	17.41	19.2	21.72	21.52	24.88	21.02	25.39	21.34	22.58	27.15	19.07	28.72	21.62	28.25	26.86	62.58	26.74	32	48.69	30.06	4.41	7.42	1.86	2.28	11.22	3.21	4.73	5.09	1.79	2.07	4.17	7.12	16.01	21.53	23.94	19.48	16.74	19.12	18.7	9.95	17.1	14.51	18.37	25.27	19.43
Endogenous	IL23A	NM_016584.2	2237.1	2122.8	53	2163.29	155.56	1832.84	108.1	2271.39	40.16	210.82	1702.71	149.65	99.43	117.62	41.74	1632.24	67.92	339.39	241.38	86.81	305.71	61.34	183.69	54.46	228.78	94.72	25.79	2167.55	328.26	127.5	181.72	42.33	516.78	595.06	1437.91	274.27	2107.18	39.98	33.92	51.59	340.59	15.42	76.24	318.26	25.89	162.31	129.56
Endogenous	IL23R	NM_144701.2	2409.88	1880.72	17.41	2255.34	72.81	1468.87	60.81	1825.08	25.39	21.34	691.73	27.15	19.07	28.72	21.62	28.25	36.35	132.39	143.58	32	184.48	36.81	4.41	34.23	343.17	78.01	13.41	2040.05	4.73	5.09	109.03	30.23	241.17	7.12	1301.89	159.42	1336.26	19.48	16.74	19.12	18.7	10.28	55.68	257.5	21.03	61.13	35.99
Endogenous	IL26	NM_018402.1	3164.67	3240.06	33.05	2508.49	241.61	2846.76	105.4	2845.22	40.83	318.8	1343.54	117.12	150.13	201.63	44.56	3227.39	123.4	274.4	230.97	159.67	577.15	62.57	183.69	42.01	514.76	105.86	24.76	1912.54	69.63	42.5	363.44	30.23	551.24	257.86	2234.59	332.56	3957.39	47.83	26.78	32.73	536.69	12.56	90.8	372.26	33.17	132.8	69.58
Endogenous	IL27	NM_145659.3	2037.03	1647.96	17.41	1127.67	21.72	1455.88	47.29	2430.79	25.39	21.34	305.96	27.15	68.24	210.97	21.62	28.25	50.7	346.62	499.4	32	48.69	30.06	4.41	70.02	1.86	61.29	24.76	3.21	59.68	5.09	72.69	18.14	172.26	7.12	1515.64	71.14	23.94	19.48	28.56	27.18	18.7	11.42	123.35	125.37	50.96	330.95	33.59
Endogenous	IL28A	NM_172138.1	5956.5	5362.86	20.58	3198.9	119.15	4484.62	36.48	4893.46	25.39	21.34	1237.13	27.15	66.29	108.28	31.9	1669.34	72.7	524.74	732.46	68.21	250.36	30.67	344.42	188.28	114.39	167.15	160.94	4080.09	79.58	47.22	327.09	30.23	275.62	7.12	3070.13	493.69	2621.13	27.13	225.52	6863.53	258.02	9.95	415.46	645.19	36.4	4336.08	29.39
Endogenous	IL28A/B	NM_172139.2	2873.67	2644.19	17.41	2140.27	82.74	1962.83	24.88	2980.71	25.39	113.12	492.19	27.15	19.07	28.72	21.62	28.25	26.86	149.24	264.27	32	152.85	30.06	229.62	51.35	171.59	89.15	51.58	1657.54	59.68	37.78	181.72	42.33	4.17	7.12	1593.36	180.85	23.94	22.13	79.14	2056.89	18.7	9.95	178.17	269.07	18.37	1237.37	20.39
Endogenous	IL29	NM_172140.1	309.19	22.47	17.41	19.2	21.72	311.97	24.88	175.34	25.39	21.34	22.58	27.15	19.07	28.72	21.62	28.25	26.86	336.99	611.77	32	48.69	30.06	4.41	85.58	1.86	39	30.95	510.01	49.74	28.33	72.69	2.07	4.17	7.12	427.49	51.43	23.94	19.48	90.44	2726.99	18.7	9.95	292.96	74.26	18.61	2150.12	19.43
Endogenous	IL2RA	NM_000417.1	1764.21	1377.96	17.41	1518.9	21.72	1442.88	41.89	1490.35	25.39	21.34	492.19	27.15	113.08	100.82	69.42	28.25	47.83	233.48	318.37	60.46	134.41	30.06	321.46	172.72	1.86	66.86	11.22	892.52	79.58	5.09	145.37	24.19	172.26	7.12	1107.58	193.71	23.94	19.48	16.74	23.3	18.7	9.95	432.59	299.93	449.76	497.48	41.39
Endogenous	IL2RB	NM_000878.2	2946.42	2746.6	121.58	2094.24	172.11	2690.77	302.68	2590.19	358.1	395.93	824.75	403.4	267.11	212.83	627.11	1520.95	583.53	582.51	1092.44	167.42	598.24	371.74	1676.2	1014.54	457.56	473.61	466.31	1785.04	348.15	349.44	436.12	241.86	482.33	317.37	1845.97	254.56	1798.81	672.52	540.29	470.4	536.69	781.14	1481.94	622.05	2230.21	2158.56	284.3
Endogenous	IL2RG	NM_000206.1	1327.71	2122.8	213.86	1357.81	433.58	2209.81	678.34	2151.85	433.06	365.07	5094.83	236.4	1062.57	632.9	797.38	1520.95	157.84	3107.51	3181.61	243.37	361.05	180.96	1630.27	1876.58	1429.89	367.74	255.85	2422.56	676.41	311.67	3270.93	266.05	930.21	495.89	1593.36	593.12	1284.87	137.07	245.75	451.54	557.33	115.34	1285.77	2317.49	1517.55	2740.35	806.13
Endogenous	IL3	NM_000588.3	2318.94	1815.55	17.41	1518.9	79.43	1676.86	24.88	1578.02	25.39	21.34	572	27.15	93.58	102.68	21.62	1298.38	44	142.02	114.45	57.36	200.29	32.51	114.81	20.23	1.86	44.57	11.22	1275.03	4.73	33.06	145.37	2.07	172.26	7.12	1204.74	115.71	1439.05	19.48	16.74	19.12	206.42	9.95	41.97	231.46	18.37	71.67	23.99
Endogenous	IL32	NM_001012633.1	7747.99	8426.02	33820.9	6259.72	304275	9008.23	71165.9	7419.89	41050.8	525671	938579	209633	18753.9	110993	7104.14	5.42179e+06	67695.7	186256	172556	150065	535616	41783.7	461735	16581.2	746687	60209.2	12407.7	16575.4	187416	118084	411155	41309.9	947507	626462	33421.7	38004.1	11204	24671.2	9629.39	14527	633399	4122.7	10261.3	28674	10478.8	139783	9009.56
Endogenous	IL4	NM_000589.2	1655.09	1880.72	17.41	1196.71	21.72	1403.88	33.78	1705.54	25.39	21.34	332.56	27.15	19.07	28.72	21.62	1075.8	30.61	108.32	72.83	32	48.69	30.06	4.41	21.78	171.59	16.72	13.41	1402.53	79.58	5.09	181.72	24.19	206.71	198.35	1243.6	84.85	23.94	19.48	16.74	19.12	18.7	9.95	24.84	90.66	21.84	67.45	19.43
Endogenous	IL4R	NM_000418.2	345.57	316.56	394.05	644.38	1151.79	350.97	768.87	247.06	559.57	550.18	3059.56	702.69	735.03	1075.37	683.87	2448.37	652.4	1668.09	1912.29	323.98	585.06	451.49	1171.04	922.73	915.13	807.91	576.7	1275.03	795.78	812.22	2071.59	477.68	930.21	912.43	796.68	755.11	2004.39	848.15	749.14	467.63	1176.59	626.4	1288.34	1442.76	740.98	1294.29	1011.86
Endogenous	IL5	NM_000879.2	2337.13	1796.93	17.41	1749.04	21.72	1598.86	36.48	1530.2	25.39	21.34	1090.8	27.15	19.07	59.74	29.08	28.25	88.01	166.09	112.37	60.46	152.85	36.19	4.41	29.56	171.59	66.86	11.22	3060.07	49.74	28.33	145.37	2.07	4.17	7.12	1418.48	235.7	1284.87	30.7	19.64	19.12	196.1	9.95	77.09	322.11	20.22	71.67	44.39
Endogenous	IL6	NM_000600.1	20.8	22.47	17.41	19.2	21.72	21.52	24.88	21.02	25.39	21.34	22.58	27.15	54.59	302.45	21.62	28.25	58.35	1340.73	1067.47	32	48.69	30.06	4.41	40.46	1.86	2.28	38.17	3.21	4.73	5.09	1.79	2.07	172.26	7.12	16.01	21.53	23.94	19.48	22.61	32.73	18.7	9.95	160.19	31.83	22.65	168.64	85.77
Endogenous	IL6R	NM_000565.2	2773.64	2495.22	298.03	2370.41	450.13	2235.81	367.54	1992.45	226.24	539.9	3538.45	375.2	298.3	504.08	250.94	2077.4	514.65	1239.63	1179.84	347.24	590.33	384.01	505.16	417.02	686.35	417.89	306.4	2805.06	517.26	311.67	1926.21	380.93	1102.47	872.76	1243.6	577.69	3186.47	291.28	370.7	678.42	856.64	185.58	507.97	959.59	319.53	1418.66	349.68
Endogenous	IL6ST	NM_002184.2	4319.6	4366.63	1920.37	4027.39	1790.57	3808.68	1587.74	3785.66	2530.12	2272.72	2793.51	1928.07	2930.36	3481.89	2067.08	2893.52	2268.1	3259.15	3196.17	1511.4	2261.17	2457.43	2755.39	3532.21	2745.38	3109.08	3618.02	5100.12	2675.81	2455.55	2289.65	2352.1	2273.85	2162.06	2992.41	2154.77	3751.81	2942.82	3510.09	3164.11	3344	2829.36	2895.34	2530.62	2238.3	5453.3	2613.32
Endogenous	IL7	NM_000880.2	2055.22	1843.48	135.92	2140.27	198.58	1624.86	137.83	1745.39	139.22	277.66	625.21	173.5	81.89	113.88	125.7	1224.18	136.79	170.9	206	147.27	300.44	135.57	275.54	68.47	285.98	167.15	68.09	1147.53	198.95	146.39	181.72	114.88	447.88	456.21	1340.75	270.85	1541.84	144.93	133.88	80.99	216.74	113.06	85.66	363.58	42.06	126.48	95.97
Endogenous	IL7R	NM_002185.2	2791.82	2160.04	36.16	1841.09	79.43	1975.83	89.18	1928.69	62.92	21.34	1117.4	27.15	218.36	97.08	206.85	1335.47	124.36	1181.86	998.8	68.21	202.93	57.05	298.5	785.8	171.59	100.29	53.65	3442.58	179.05	47.22	363.44	42.33	447.88	238.03	1709.95	370.27	1490.44	69.25	45.22	57.69	18.7	17.7	579.93	525.61	451.38	1030.79	196.73
Endogenous	IL8	NM_000584.2	1327.71	1266.23	7918.39	1633.97	24035.4	1585.86	19942	1283.14	414.99	832.99	482612	3877.83	67472.4	18675.2	3980.31	2522.56	7539.92	51833.5	25862.8	403.04	3644.76	3259.2	9368.33	8531.76	38778.6	930.49	4123.53	3187.57	13130.4	3003.33	210866	8453.04	41377.2	11663.2	2700.94	29908.8	1850.21	647.53	1498.88	5415.16	1837.14	462.52	14819.4	122212	2487.45	39286.1	20355.9
Endogenous	IL9	NM_000590.1	20.8	22.47	17.41	19.2	21.72	21.52	24.88	21.02	25.39	21.34	22.58	27.15	19.07	28.72	21.62	28.25	26.86	22.8	26.74	32	48.69	30.06	4.41	7.42	1.86	2.28	11.22	3.21	4.73	5.09	1.79	2.07	4.17	7.12	16.01	21.53	23.94	19.48	16.74	19.12	18.7	9.95	17.1	17.36	18.37	25.27	19.43
Endogenous	ILF3	NM_001137673.1	3437.49	3416.96	4323.32	3774.24	3677.13	3015.74	3663.29	3379.2	4093.03	4283.2	2394.44	4031.81	2867.97	5613.96	4692.32	4933.83	3353.84	5567.52	4848.36	4405.55	3549.88	4265.24	3719.78	4651	2859.78	5081.51	4499.05	3187.57	4317.11	4811.94	3561.67	4601.41	4203.18	4839.85	3225.58	3644.42	5242.25	4770.47	4859.02	6140.17	4499.95	3962.81	5572.25	4052.47	4442.63	6102.56	4860.76
Endogenous	IRAK1	NM_001569.3	854.83	1405.89	571.12	575.34	873.77	727.94	854	1562.08	533.47	586.18	784.84	776.43	592.7	629.17	701.69	28.25	546.22	1627.17	1787.44	917.69	442.75	600.56	1262.89	897.83	457.56	523.75	734.54	510.01	875.36	585.55	399.78	604.65	585.69	912.43	757.82	948.82	23.94	391.95	796.75	807.67	691.51	581.29	1308.04	720.42	1084.77	1079.28	768.34
Endogenous	IRAK2	NM_001570.3	20.8	22.47	168.34	19.2	506.39	21.52	236.47	21.02	175.37	200.53	798.15	316.65	910.5	1919.24	225.61	28.25	357.77	5581.96	4197.06	413.89	484.91	223.29	780.69	648.87	800.74	111.44	575.66	3.21	586.89	245.56	545.15	187.44	757.95	595.06	16.01	964.25	23.94	200.61	465.91	1742.37	340.59	190.72	639.03	414.7	318.72	3629.91	578.8
Endogenous	IRAK3	NM_007199.1	1591.43	1247.61	144.65	1173.7	982.99	1312.89	587.8	1291.11	138.55	221.1	891.26	303.63	1156.16	765.46	189.49	28.25	118.62	837.66	605.53	294.53	440.11	281.57	344.42	427.91	571.96	161.58	187.76	1147.53	507.31	226.67	436.12	108.84	447.88	555.39	932.7	774.82	23.94	114.94	211.24	263.49	361.23	126.76	376.05	508.25	347.03	446.89	663.98
Endogenous	IRAK4	NM_016123.1	2264.38	2336.94	339.81	1864.11	364.07	1741.85	360.79	2064.18	343.37	354.79	798.15	370.87	590.75	548.89	459.19	28.25	359.68	430.86	649.22	348.79	540.26	412.84	298.5	515.05	171.59	501.46	418.85	1147.53	397.89	514.72	617.84	435.35	930.21	555.39	990.99	509.12	23.94	396.23	415.93	394.4	288.99	330.62	773.52	677.98	440.06	773.62	480.44
Endogenous	IRF1	NM_002198.1	400.13	344.49	658.41	667.4	1588.68	480.96	1598.55	350.67	792.5	920.4	3724.68	821.98	2435.14	5727.84	957.79	2077.4	1613.78	4142.54	4371.85	1374.99	1926.48	923.22	4638.24	2878.67	1830.26	813.49	2068.47	1785.04	1939.72	519.44	3452.64	1052.1	1929.33	2062.88	913.27	1541.08	1901.6	1088.03	2032.63	2827.4	1145.63	716.62	5403.5	2972.33	3621.57	9127.48	2044.71
Endogenous	IRF3	NM_001571.5	20.8	22.47	322.97	19.2	632.16	21.52	445.92	21.02	365.46	385.64	22.58	474.97	1074.27	683.31	429.18	28.25	396.99	315.32	347.5	465.05	453.29	379.1	436.27	387.45	629.15	412.32	296.09	3.21	437.68	486.39	145.37	314.42	551.24	535.56	16.01	334.27	23.94	458.34	407.6	342.26	350.91	291.79	509.68	570.93	298.49	449	489.44
Endogenous	IRF4	NM_002460.1	3601.18	2849.02	36.79	2462.46	172.11	2417.79	128.37	3100.25	56.89	21.34	705.03	99.77	300.25	154.96	250	28.25	89.92	917.09	923.89	79.06	229.28	50.92	390.35	762.46	285.98	211.73	132.05	2550.06	218.84	51.94	290.75	54.42	275.62	297.53	1904.26	299.13	1490.44	63.54	124.96	94.3	340.59	31.41	1065.62	470.63	612.36	1110.9	347.28
Endogenous	IRF5	NM_002200.3	1118.55	1098.64	298.65	897.53	221.75	1026.91	343.22	1052.01	303.21	303.37	478.89	310.14	208.62	513.41	305.82	28.25	202.8	871.35	1036.26	362.74	416.39	198.75	619.96	455.92	171.59	345.45	187.76	765.02	338.21	207.78	363.44	253.95	482.33	515.72	835.54	296.56	23.94	283.43	337.98	342.26	299.31	158.74	768.38	487.03	369.68	760.98	252.51
Endogenous	IRF7	NM_001572.3	2973.7	2653.5	317.98	1610.96	973.06	1741.85	448.62	3227.77	366.8	534.76	1556.38	483.64	688.24	6123.64	1029.08	1149.99	2834.41	8788.16	13304.9	3509.56	1483.73	2051.34	3283.51	2800.87	571.96	390.03	3653.09	1147.53	497.36	349.44	1053.96	326.51	792.4	932.27	1904.26	1181.95	1439.05	2146.07	4025.98	3291.7	371.56	1335.02	5303.27	2801.63	2758.44	9884.24	1512.09
Endogenous	IRF8	NM_002163.2	1673.28	1424.51	45.52	1610.96	145.63	1507.87	179.72	1641.78	134.54	21.34	492.19	112.78	434.78	619.83	524.86	28.25	58.35	1121.69	1810.33	85.26	166.03	60.12	964.39	1135.91	571.96	144.87	150.62	892.52	358.1	42.5	290.75	42.33	206.71	7.12	1146.44	257.13	23.94	109.95	143.4	78.22	18.7	30.83	1064.77	541.04	721.56	1391.26	251.92
Endogenous	IRGM	NM_001145805.1	3464.77	2765.22	17.41	2715.61	21.72	2495.79	24.88	2885.07	25.39	21.34	611.91	27.15	19.07	28.72	21.62	28.25	47.83	108.32	166.47	32	139.68	30.06	4.41	26.45	114.39	94.72	12.38	1275.03	4.73	5.09	181.72	18.14	4.17	7.12	1340.75	279.42	23.94	19.99	16.74	19.12	18.7	9.95	70.24	363.58	18.37	25.27	44.39
Endogenous	ITGA2B	NM_000419.3	2264.38	2271.77	26.19	1887.12	21.72	2092.82	105.4	2127.94	34.81	21.34	305.96	27.15	19.07	70.94	34.71	28.25	102.36	81.84	118.61	68.21	48.69	42.94	4.41	23.34	114.39	83.58	34.04	765.02	89.53	37.78	1.79	30.23	206.71	158.68	932.7	147.42	23.94	37.84	38.68	49.92	18.7	30.26	51.4	162.02	42.06	59.02	41.39
Endogenous	ITGA4	NM_000885.4	736.61	586.56	29.93	667.4	21.72	584.95	118.91	781.04	80.32	21.34	385.77	62.9	185.22	93.35	201.69	28.25	26.86	250.33	318.37	65.11	48.69	36.19	321.46	407.68	1.86	72.43	52.61	637.51	79.58	42.5	181.72	54.42	4.17	7.12	660.66	102	23.94	52.12	54.15	53.81	18.7	37.69	289.53	228.57	332.47	413.16	143.35
Endogenous	ITGA5	NM_002205.2	20.8	22.47	66.71	19.2	261.47	311.97	235.12	21.02	75.64	123.41	2607.28	71.57	148.18	218.43	133.21	1075.8	64.09	2888.47	3658.12	94.56	160.76	54.6	803.66	415.46	171.59	55.72	46.42	510.01	179.05	66.11	1126.65	66.51	172.26	238.03	16.01	173.14	23.94	42.84	127.34	37.17	18.7	53.67	890.02	535.25	459.47	1056.09	224.32
Endogenous	ITGA6	NM_000210.1	3355.65	2876.95	873.52	2577.53	1443.05	2508.79	879.68	2638	1094.38	709.58	1396.75	544.37	1084.02	1685.87	657.6	1372.57	1053.22	676.38	690.84	677.42	1072.61	964.94	1171.04	631.75	972.32	1075.36	1217.35	3570.08	815.68	1081.39	1017.62	925.12	757.95	694.24	2020.85	955.67	1798.81	718.93	997.27	1290.27	1372.69	868.51	829.2	990.45	608.31	1089.82	1144.41
Endogenous	ITGAE	NM_002208.4	1154.92	958.98	445.18	1012.6	370.69	1039.91	464.84	1020.13	558.9	575.89	665.12	435.93	456.22	354.72	557.69	1409.66	205.67	327.36	588.88	323.98	571.88	297.52	344.42	404.57	571.96	429.03	246.57	1020.02	427.73	269.17	290.75	344.65	482.33	396.71	446.92	389.98	1593.23	319.13	281.45	265.16	443.8	336.33	521.68	406.02	580	723.03	280.11
Endogenous	ITGAL	NM_002209.2	2228	2039	208.25	1703.01	195.27	1871.84	566.18	1888.84	295.18	231.39	1755.92	216.88	348.99	285.65	734.05	28.25	167.41	890.61	2247.31	198.42	390.04	170.54	941.43	1251.06	343.17	334.31	166.1	1657.54	507.31	103.89	1272.03	399.07	378.98	416.54	1632.22	541.69	23.94	144.93	319.53	254.62	247.7	159.88	1552.18	1225.77	1343.63	1977.27	488.84
Endogenous	ITGAM	NM_000632.3	2409.88	2243.83	38.66	1656.98	228.37	1988.83	202.69	2048.24	35.48	21.34	2181.6	67.23	128.68	300.58	89.12	1632.24	237.24	471.78	757.43	65.11	347.87	44.78	275.54	255.19	514.76	78.01	26.82	1657.54	159.16	75.56	726.87	169.3	344.52	257.86	1088.15	409.7	1593.23	39.27	30.35	108.72	258.02	22.84	323.8	1135.12	114.87	664.01	415.06
Endogenous	ITGAX	NM_000887.3	3528.43	2830.4	250.02	2807.67	2416.11	2755.77	2298.51	2717.7	235.61	241.67	32870.3	600.76	1070.37	1534.64	713.42	2188.69	460.12	5509.75	5237.48	122.46	577.15	234.95	2319.12	1935.71	2230.62	312.02	120.7	2422.56	2009.35	231.39	19698.2	1342.33	3238.52	1864.53	1904.26	1599.36	1541.84	196.33	139.24	112.05	237.38	40.54	2047.3	9086.72	1092.05	2847.86	2855.64
Endogenous	ITGB1	NM_033666.2	4010.41	2588.32	2278.88	2784.66	2988.7	1663.86	2702.54	2558.31	2336.68	2313.85	1303.64	2769.57	3874.01	2671.62	2965.3	1446.76	1724.75	2508.15	2064.2	2377.94	2408.75	2470.32	2342.08	3063.84	2001.84	2663.33	2758.65	1402.53	3113.49	2441.39	1962.56	2581.87	3720.85	3411.69	1204.74	2249.05	1593.23	2158.92	2294.44	2076.31	2095.16	2706.02	1982.2	2055.17	2410.6	2504.26	2347.61
Endogenous	ITGB2	NM_000211.2	1755.12	1871.41	206.38	2117.26	989.61	1442.88	1289.11	1729.45	406.96	452.49	8340.62	342.67	686.29	828.93	1007.04	2114.5	328.11	3198.98	7056.14	215.47	453.29	223.9	2709.47	1808.12	1315.5	300.88	199.11	1785.04	895.25	193.61	5015.42	459.54	964.66	1011.61	1224.17	698.54	3443.44	208.47	440.32	186.94	309.63	93.65	1583.02	3049.48	1574.17	2358.81	1295.56
Endogenous	ITLN1	NM_017625.2	1836.97	1862.1	41.15	1680	21.72	1611.86	45.94	1801.18	52.88	21.34	545.4	27.15	50.69	28.72	21.62	28.25	60.27	93.88	95.72	32	48.69	30.06	4.41	24.9	171.59	66.86	26.82	637.51	49.74	5.09	1.79	2.07	172.26	158.68	990.99	141.42	1284.87	22.13	18.45	19.12	206.42	16.56	53.11	219.89	27.5	25.27	47.98
Endogenous	ITLN2	NM_080878.2	3037.36	2662.81	17.41	2531.5	21.72	2261.81	33.78	2645.97	25.39	21.34	824.75	27.15	19.07	61.61	21.62	28.25	132.97	170.9	187.28	32	129.13	30.06	4.41	23.34	171.59	83.58	11.22	1912.54	4.73	33.06	145.37	2.07	4.17	7.12	1535.07	268.27	1593.23	19.48	16.74	23.3	18.7	9.95	103.65	366.48	18.37	115.94	44.98
Endogenous	JAK1	NM_002227.1	1955.19	2169.35	1003.2	1633.97	1165.03	1650.86	1093.18	2127.94	1046.85	1028.38	2314.62	930.42	830.56	1463.7	923.08	28.25	998.69	2115.8	2105.81	1075.81	1259.72	1066.16	1102.16	1233.94	514.76	819.06	1039.91	1402.53	984.78	901.94	1708.15	1052.1	1378.09	1130.62	1418.48	1079.96	23.94	1145.14	1297.17	1319.12	712.15	1042.67	1342.31	1221.91	1201.26	2369.35	1003.46
Endogenous	JAK2	NM_004972.2	2200.72	2374.18	1217.06	2025.2	1684.66	1962.83	1585.04	2032.3	1141.9	1465.44	1503.17	1095.25	1567.54	4196.93	1650.1	28.25	1059.91	2289.11	3878.69	2267.88	1552.25	1625	2548.74	2530.12	1658.67	1270.38	2091.17	637.51	1790.51	1440.28	1417.4	1469.31	1963.78	2221.57	1263.03	1665.36	1439.05	1522.1	2266.47	2903.39	732.79	933.03	5441.19	2048.42	2275.51	6564.2	1712.42
Endogenous	JAK3	NM_000215.2	309.19	251.38	38.03	575.34	334.28	337.97	339.17	199.25	117.14	241.67	1968.76	167	335.34	349.12	290.81	1446.76	88.01	847.28	1421.22	114.71	253	53.98	459.23	650.42	343.17	50.15	59.84	765.02	268.58	160.56	981.28	30.23	241.17	297.53	641.23	291.42	1439.05	95.67	99.37	85.98	18.7	26.84	967.11	880.51	688.4	1481.9	367.08
Endogenous	KCNJ2	NM_000891.2	3073.74	2513.84	291.17	2945.75	364.07	2586.78	367.54	2406.88	366.13	581.03	1809.13	303.63	440.63	1222.86	339.59	1929.02	441.95	953.19	1504.45	399.94	571.88	383.4	1239.93	527.5	1830.26	529.32	384.81	2805.06	606.78	443.89	1199.34	344.65	999.12	674.4	1923.69	840.82	3237.86	497.61	409.38	270.7	577.98	266.66	668.16	1173.69	309.82	1066.63	404.86
Endogenous	KIR3DL1	NM_013289.2	1664.18	2290.39	17.41	2370.41	102.6	2651.77	36.48	1617.87	25.39	190.25	877.96	82.41	19.07	28.72	21.62	28.25	55.48	125.17	101.96	63.56	202.93	30.06	206.65	28.01	400.37	89.15	12.38	1657.54	49.74	61.39	145.37	2.07	310.07	178.52	1185.3	248.56	1901.6	19.99	16.74	19.12	196.1	9.95	43.69	185.17	33.97	77.99	19.79
Endogenous	KIR3DL2	NM_006737.2	2828.2	2504.53	24.94	2416.44	82.74	2534.78	70.27	1864.93	26.77	113.12	1077.5	95.43	134.53	115.75	28.14	2596.75	75.57	199.79	151.9	71.31	316.25	47.23	252.58	52.91	457.56	72.43	20.63	2422.56	119.37	80.28	181.72	30.23	378.98	277.7	2020.85	269.13	2415.55	34.27	16.74	19.12	361.23	14.85	47.97	369.37	32.36	137.02	23.39
Endogenous	KIR3DL3	NM_153443.3	1473.21	884.5	17.41	1633.97	86.05	1273.89	36.48	996.23	25.39	21.34	744.94	67.23	19.07	69.08	21.62	1075.8	50.7	105.91	104.04	58.91	166.03	30.06	4.41	23.34	114.39	55.72	21.66	1275.03	69.63	28.33	72.69	18.14	344.52	7.12	1165.87	164.56	1747.42	24.27	16.74	19.12	18.7	9.95	32.55	235.32	18.37	63.24	25.19
Endogenous	KIR_Activating_Subgroup_1	NM_001083539.1	20.8	22.47	17.41	19.2	21.72	21.52	47.29	21.02	25.39	21.34	332.56	27.15	19.07	72.81	21.62	28.25	47.83	72.21	79.07	32	129.13	30.06	137.77	32.68	228.78	22.29	11.22	3.21	59.68	47.22	1.79	48.37	4.17	7.12	16.01	36	23.94	19.48	16.74	21.08	18.7	9.95	28.27	54.97	18.37	71.67	24.59
Endogenous	KIR_Activating_Subgroup_2	NM_014512.1	3319.27	2029.69	17.41	2278.35	119.15	1858.84	70.27	2630.03	28.78	169.68	1423.36	108.44	72.14	93.35	29.55	28.25	154.97	132.39	249.7	75.96	250.36	47.85	114.81	35.79	171.59	189.44	11.22	2040.05	59.68	61.39	254.41	42.33	344.52	198.35	3011.84	321.42	2826.71	25.7	16.74	30.51	350.91	9.95	112.22	699.2	19.41	103.29	49.78
Endogenous	KIR_Inhibiting_Subgroup_1	NM_014218.2	618.38	474.84	17.41	805.48	112.53	688.94	60.81	263	30.79	133.69	851.36	27.15	52.64	59.74	34.71	1187.09	74.61	185.34	131.09	32	168.67	30.06	160.73	66.91	1.86	94.72	14.44	1657.54	149.21	47.22	109.03	2.07	344.52	198.35	777.25	93.42	23.94	19.48	17.26	23.3	299.31	9.95	69.39	130.2	114.06	174.96	23.39
Endogenous	KIR_Inhibiting_Subgroup_2	NM_014511.3	500.16	270.01	23.69	690.41	21.72	467.96	43.24	223.15	32.8	21.34	558.7	62.9	54.59	69.08	37.05	28.25	51.66	142.02	137.34	32	158.12	31.29	137.77	108.92	114.39	39	11.22	1657.54	89.53	66.11	109.03	54.42	4.17	317.37	408.06	85.71	23.94	19.48	24.4	27.18	216.74	12.56	84.8	138.88	115.68	246.63	29.99
Endogenous	KIT	NM_000222.2	663.85	484.15	278.7	759.45	430.27	753.94	497.27	21.02	450.47	298.23	864.66	589.92	358.74	328.59	227.96	28.25	199.93	385.13	172.71	379.79	300.44	263.16	183.69	449.7	343.17	239.59	363.14	2040.05	576.94	684.72	254.41	544.19	757.95	495.89	660.66	330.84	23.94	289.14	314.77	343.37	547.01	328.33	171.32	309.58	216.79	368.89	474.44
Endogenous	KLRAP1	NR_028045.1	200.07	223.45	128.44	483.29	291.26	363.97	186.47	21.02	129.18	323.94	585.31	284.11	169.62	246.44	126.64	28.25	76.53	154.05	158.14	206.17	224.01	196.91	206.65	127.6	343.17	94.72	106.26	1020.02	258.63	170	109.03	120.93	310.07	317.37	582.94	138.85	1644.63	162.06	100.56	208.57	247.7	159.88	125.92	103.19	82.51	219.23	199.13
Endogenous	KLRB1	NM_002258.2	209.16	353.8	47.39	19.2	139.01	467.96	182.42	247.06	88.35	221.1	372.47	125.79	514.71	166.16	156.66	1891.92	38.26	132.39	181.03	111.61	224.01	54.6	206.65	294.09	171.59	189.44	51.58	3.21	278.52	132.22	218.06	72.56	413.43	317.37	602.37	68.57	1696.02	88.53	36.3	22.74	268.35	30.83	87.37	148.52	232.97	257.17	112.16
Endogenous	KLRC1	NM_002259.3	3392.02	3258.68	21.2	3198.9	99.29	2352.8	179.72	3299.5	107.09	149.11	957.77	160.49	462.07	181.1	275.8	2485.46	88.01	349.02	863.55	168.97	371.59	59.5	390.35	401.46	171.59	183.87	54.68	2167.55	198.95	146.39	290.75	30.23	516.78	257.86	2351.18	309.42	2723.92	59.97	64.86	137.02	268.35	35.4	513.11	589.26	554.92	1214.19	122.96
Endogenous	KLRC2	NM_002260.3	2400.79	3035.23	28.06	2324.38	139.01	2079.82	245.93	2709.73	107.76	159.4	1569.69	140.97	329.5	132.55	293.62	28.25	124.36	353.84	653.38	145.71	229.28	65.64	229.62	533.72	228.78	261.88	53.65	4590.11	169.1	226.67	363.44	90.7	310.07	238.03	1884.83	473.12	2364.15	66.4	82.71	161.42	206.42	34.26	575.64	533.32	638.24	1443.96	155.95
Endogenous	KLRC3	NM_007333.2	20.8	22.47	21.2	19.2	21.72	21.52	135.13	21.02	74.3	138.83	22.58	104.1	134.53	63.48	227.96	28.25	36.35	142.02	301.72	85.26	48.69	38.03	183.69	189.84	285.98	50.15	40.23	510.01	119.37	56.67	218.06	30.23	172.26	7.12	388.62	54	23.94	32.84	32.13	53.25	18.7	14.85	174.75	109.94	198.19	586.01	44.98
Endogenous	KLRC4	NM_013431.2	1291.33	1517.61	26.19	1703.01	132.39	1273.89	194.58	1139.68	83.67	267.38	877.96	112.78	148.18	85.88	195.59	1187.09	72.7	194.97	320.45	102.31	221.37	48.46	275.54	276.98	285.98	122.58	18.57	2167.55	179.05	103.89	290.75	60.47	620.14	218.19	1204.74	185.14	2209.97	55.69	36.3	51.59	237.38	14.28	223.58	224.71	254	505.91	73.18
Endogenous	KLRD1	NM_002262.3	300.1	22.47	28.68	759.45	112.53	285.98	102.7	270.97	100.4	138.83	319.26	67.23	245.66	168.03	134.62	1966.11	44	365.87	424.49	111.61	279.35	40.49	413.31	359.45	400.37	27.86	46.42	765.02	79.58	61.39	1.79	2.07	172.26	198.35	932.7	66.85	2055.79	37.84	48.79	68.79	412.84	22.27	321.23	141.77	446.53	746.22	50.38
Endogenous	KLRF1	NM_016523.1	1827.87	1526.92	69.83	1449.86	360.76	1585.86	195.93	1817.11	98.39	21.34	598.61	153.99	157.92	121.35	129.93	28.25	53.57	96.28	222.65	241.82	197.65	115.94	4.41	140.04	114.39	144.87	89.75	2295.05	288.47	127.5	145.37	108.84	344.52	238.03	1263.03	239.13	23.94	23.56	83.3	146.45	18.7	74.8	132.77	318.26	109.21	99.07	157.75
Endogenous	KLRF2	NM_001190765.1	20.8	22.47	17.41	19.2	21.72	21.52	24.88	21.02	25.39	21.34	345.86	27.15	19.07	28.72	21.62	28.25	26.86	22.8	26.74	32	48.69	30.06	4.41	7.42	114.39	16.72	14.44	3.21	4.73	5.09	1.79	2.07	172.26	7.12	16.01	21.53	23.94	19.48	16.74	19.12	18.7	9.95	17.1	23.15	18.37	25.27	19.43
Endogenous	KLRG1	NM_005810.3	245.54	400.35	19.33	920.55	135.7	480.96	78.37	366.61	45.52	174.82	572	136.63	81.89	65.34	34.24	1595.15	42.09	129.98	116.53	97.66	218.74	35.58	183.69	70.02	171.59	27.86	17.54	1275.03	99.47	47.22	145.37	36.28	344.52	297.53	913.27	30.86	2569.73	27.84	16.74	19.12	216.74	9.95	35.12	38.58	38.83	109.61	25.79
Endogenous	KLRG2	NM_198508.2	2655.42	2243.83	33.05	2485.48	195.27	2222.81	94.59	2143.88	53.55	308.51	1290.34	203.87	103.33	141.89	32.83	2337.08	71.75	187.75	143.58	110.06	239.82	46.62	367.39	37.34	400.37	55.72	14.44	2932.57	179.05	103.89	363.44	42.33	620.14	277.7	2137.43	210.85	2878.1	34.27	21.42	24.41	350.91	12.56	47.11	256.53	25.89	153.88	44.98
Endogenous	KLRK1	NM_007360.1	1336.8	1350.03	34.92	1380.82	95.98	1117.9	199.99	1107.8	137.22	174.82	718.33	132.3	265.16	106.42	252.81	1187.09	42.09	267.18	368.31	113.16	129.13	58.89	275.54	560.17	228.78	105.86	62.93	1147.53	169.1	103.89	363.44	66.51	310.07	257.86	777.25	186.85	23.94	75.68	53.55	81.54	18.7	27.41	435.16	361.66	416.6	691.41	134.95
Endogenous	LAG3	NM_002286.5	20.8	22.47	22.45	19.2	89.36	21.52	139.18	21.02	159.3	149.11	332.56	253.75	1222.45	552.62	3674.02	1335.47	263.07	3511.89	4887.9	299.18	295.16	96.31	4018.28	6765.66	114.39	105.86	883.1	3.21	308.37	127.5	254.41	126.98	4.17	158.68	427.49	853.68	23.94	264.87	1626.22	1227.04	216.74	373.44	10647.7	1924.97	9765.37	12529.7	1419.72
Endogenous	LAIR1	NM_002287.3	2228	2411.42	28.06	1703.01	99.29	1975.83	136.48	2390.94	85.68	21.34	478.89	73.74	319.75	261.37	397.75	28.25	41.13	2503.34	5218.75	63.56	48.69	50.3	1951.74	1364.65	114.39	200.59	66.03	1912.54	169.1	37.78	145.37	42.33	4.17	7.12	1671.09	390.84	23.94	84.96	277.28	67.68	18.7	38.83	1739.78	635.55	1241.7	2837.32	199.13
Endogenous	LAMP3	NM_014398.3	2373.51	1936.59	512.51	2209.31	337.59	2170.81	610.77	1617.87	589.69	524.47	904.56	284.11	397.73	2221.69	714.82	1372.57	1394.72	2397.43	3285.65	3444.45	956.65	1724.99	3834.59	1615.17	343.17	473.61	5809.25	2805.06	736.1	358.89	763.22	332.56	689.05	535.56	1671.09	646.26	1387.66	1869.78	5095.85	4911.47	412.84	1672.49	4467.22	1073.39	3784.16	7190.27	282.5
Endogenous	LCK	NM_005356.2	2609.95	2448.67	46.14	2025.2	135.7	2131.82	191.88	2271.39	83	159.4	625.21	91.09	255.41	123.22	267.36	1409.66	44.96	259.96	376.63	139.51	205.56	61.34	183.69	384.34	171.59	128.15	40.23	1147.53	149.21	80.28	181.72	42.33	344.52	218.19	1282.46	236.56	23.94	64.25	52.36	49.37	18.7	34.83	519.11	429.16	666.56	529.1	99.57
Endogenous	LCP2	NM_005565.3	2991.89	2616.26	499.42	2899.72	2383.02	2690.77	1837.72	2064.18	349.4	390.78	23039.8	425.09	2573.57	3944.89	1018.29	1966.11	802.59	9755.79	12505.9	297.63	666.76	350.89	3375.35	3767.17	3031.36	412.32	343.54	5992.64	1561.72	340	16354.6	894.89	2136.04	1705.85	2312.32	3297.29	3803.2	299.14	518.27	435.45	670.86	97.07	4862.98	10119.6	2480.17	8324.35	2972
Endogenous	LEF1	NM_016269.3	200.07	214.14	326.71	19.2	142.32	350.97	140.53	21.02	282.46	375.36	359.17	212.54	144.28	263.24	168.86	28.25	148.27	317.73	193.52	226.32	582.42	285.86	183.69	127.6	228.78	256.3	377.59	637.51	198.95	396.67	327.09	356.74	206.71	178.52	582.94	151.71	1541.84	253.44	407	402.73	340.59	380.86	167.9	104.16	144.8	335.17	77.37
Endogenous	LGALS3	NM_001177388.1	427.41	558.63	25120	1081.64	24316.7	545.95	24103.9	454.28	22989.3	19415.8	10176.4	20690.4	25880	21529.8	16644.5	5935.43	13090.1	21353	13635.8	21347.2	19017	21402.2	19310.7	16743	23278.6	16347.7	17507.2	1912.54	28906.7	11668.6	16863.4	22015.4	38379.9	33125.2	1748.81	21499.7	2312.76	10459.1	15190	17692.2	10382.9	19513.2	13974.7	12821.9	18882	16720.4	16978.5
Endogenous	LIF	NM_002309.3	2628.13	2206.59	119.09	2186.3	234.99	2092.82	174.31	2215.6	156.63	231.39	1316.94	245.08	360.69	489.14	199.81	2262.88	376.9	495.85	613.85	283.68	400.58	156.43	298.5	413.91	171.59	328.74	383.78	2805.06	218.84	217.22	835.9	163.26	344.52	257.86	1632.22	407.98	2466.94	401.23	369.51	293.45	495.41	142.18	1351.73	729.1	399.61	1460.82	386.27
Endogenous	LILRA1	NM_006863.1	2309.85	2029.69	24.94	1541.92	89.36	1923.84	101.35	1960.57	32.8	164.54	1197.22	75.91	85.79	173.63	56.29	1743.53	77.48	394.76	713.73	77.51	237.19	35.58	459.23	147.82	228.78	105.86	31.98	1275.03	49.74	66.11	399.78	18.14	4.17	7.12	1671.09	228.85	1901.6	30.7	46.41	41.6	196.1	21.7	165.33	379.02	61.48	387.87	117.56
Endogenous	LILRA2	NM_006866.2	2000.66	1508.3	17.41	1288.77	119.15	1312.89	168.91	1498.32	25.39	21.34	2381.13	27.15	77.99	72.81	37.05	28.25	70.79	495.85	699.16	32	129.13	30.06	183.69	104.25	1.86	55.72	16.51	1275.03	49.74	33.06	1090.31	72.56	206.71	7.12	854.97	207.42	23.94	24.27	38.08	19.12	18.7	9.95	215.87	688.59	46.92	337.27	178.14
Endogenous	LILRA3	NM_006865.3	3119.2	3128.33	55.49	3313.97	403.79	3184.73	120.26	2231.54	62.92	550.18	1516.48	264.59	230.06	461.14	114.45	5304.79	88.01	2479.27	3662.28	133.31	474.37	60.12	2135.43	751.57	800.74	128.15	31.98	4717.61	288.47	221.94	1090.31	84.65	930.21	773.58	2312.32	257.13	6218.75	76.39	153.52	37.17	794.72	18.27	1083.61	392.52	508.01	3939.78	134.95
Endogenous	LILRA4	NM_012276.3	1109.45	931.05	17.41	1196.71	21.72	1117.9	36.48	1036.07	25.39	200.53	638.52	104.1	19.07	57.88	32.36	1149.99	32.52	110.72	70.75	32	202.93	30.67	137.77	48.24	1.86	83.58	15.47	1785.04	49.74	33.06	109.03	18.14	585.69	198.35	738.39	91.71	1696.02	19.48	16.74	20.52	247.7	9.95	34.26	119.59	56.62	120.15	31.79
Endogenous	LILRA5	NM_181879.2	3446.58	2727.98	76.07	2600.55	767.86	2196.81	314.85	2813.34	25.39	179.97	2953.14	119.28	405.53	2150.74	181.05	2262.88	305.16	4960.94	9234.78	100.76	289.89	61.96	2410.97	1358.42	1487.08	94.72	116.58	1785.04	348.15	42.5	2180.62	362.79	551.24	495.89	1845.97	1333.66	1901.6	42.12	353.45	129.25	247.7	9.95	2521	2107.25	799.22	5841.17	1396.33
Endogenous	LILRA6	NM_024318.2	2291.66	2011.07	17.41	3267.94	148.94	2898.75	106.75	3036.49	25.39	179.97	1303.64	71.57	87.74	173.63	40.34	1335.47	49.74	608.98	1165.27	69.76	250.36	34.97	252.58	157.16	228.78	72.43	11.22	2167.55	4.73	42.5	218.06	54.42	310.07	7.12	1515.64	280.27	2004.39	25.7	41.06	19.97	247.7	9.95	427.45	508.25	218.41	472.18	166.74
Endogenous	LILRB1	NM_001081637.1	2300.75	2029.69	24.94	1841.09	86.05	1975.83	60.81	1952.6	67.6	21.34	452.28	27.15	58.49	364.06	363.98	28.25	28.7	1817.33	5624.52	58.91	184.48	36.19	872.54	932.07	114.39	50.15	82.53	3.21	99.47	5.09	290.75	2.07	4.17	7.12	1107.58	181.71	1439.05	34.27	216.59	83.21	18.7	11.99	992.81	325.01	613.17	3003.85	219.53
Endogenous	LILRB2	NM_005874.1	5456.33	5409.41	46.76	3590.13	390.55	4107.65	299.98	4614.52	62.92	205.68	3737.98	180.01	154.02	743.05	235.93	3116.1	154.01	4306.22	8724.97	86.81	292.53	74.23	2273.2	1195.04	686.35	195.01	39.2	3315.08	288.47	75.56	1017.62	126.98	861.31	456.21	3283.88	539.12	3392.05	54.26	282.64	55.47	454.12	18.27	2150.95	1460.12	875.26	6656.95	461.84
Endogenous	LILRB3	NM_006864.2	1373.18	977.6	46.76	1219.73	453.43	948.92	541.86	1028.1	25.39	21.34	4908.6	104.1	290.5	390.2	82.08	28.25	141.58	1140.94	1560.63	32	134.41	31.9	436.27	522.83	972.32	50.15	30.95	3.21	218.84	37.78	3270.93	368.84	241.17	575.23	932.7	631.69	23.94	32.84	56.53	24.96	18.7	9.95	738.4	2030.09	160.98	959.12	832.52
Endogenous	LILRB4	NM_001081438.1	1909.72	1675.89	20.58	1587.94	21.72	1637.86	64.86	1769.3	47.52	21.34	585.31	27.15	66.29	255.77	291.75	28.25	43.05	5685.46	7961.3	32	155.49	46.62	1285.85	1045.66	114.39	100.29	56.74	1785.04	99.47	5.09	218.06	30.23	172.26	7.12	1360.19	234.85	23.94	47.12	256.46	90.97	18.7	18.84	1273.78	764.78	994.98	2139.58	124.16
Endogenous	LILRB5	NM_001081442.1	2709.98	2383.49	17.41	1564.93	21.72	2352.8	24.88	2135.91	25.39	21.34	372.47	27.15	19.07	28.72	21.62	28.25	26.86	74.62	60.34	32	48.69	30.06	4.41	20.23	1.86	55.72	11.22	637.51	4.73	5.09	1.79	2.07	4.17	7.12	1165.87	125.99	23.94	19.48	16.74	19.12	18.7	9.95	19.7	151.41	18.37	25.27	19.43
Endogenous	LITAF	NM_004862.3	2928.23	3212.13	1563.73	2485.48	3203.83	2131.82	2866.04	2956.8	2000	1655.69	24862.2	1446.59	2325.96	4820.5	1624.77	1187.09	1623.35	7546.12	5911.67	1440.1	1668.21	1434.22	3880.51	3424.84	4232.47	1509.96	2138.62	2677.56	2178.45	1378.89	17735.7	2823.73	2101.59	2479.43	1904.26	2797.6	1439.05	1647.03	1949.32	2097.94	1775.21	1826.66	3030.69	9892.97	2798.89	6119.42	4212.98
Endogenous	LTA	NM_000595.2	3137.39	3025.92	27.43	2278.35	145.63	3184.73	77.02	2924.92	39.49	159.4	1010.98	88.92	64.34	130.69	75.52	1669.34	130.1	235.89	243.46	175.17	221.37	72.39	160.73	80.91	171.59	133.72	39.2	3060.07	139.26	108.61	363.44	30.23	241.17	317.37	1437.91	294.84	23.94	27.13	31.54	67.68	258.02	18.84	86.52	328.87	50.15	145.45	58.78
Endogenous	LTB4R	NM_181657.3	1809.68	2104.18	753.18	1311.78	1443.05	1598.86	760.76	2343.12	668	617.03	1755.92	1093.08	1865.84	1118.31	691.37	1817.73	1330.63	515.11	405.76	632.46	1178.02	1069.84	642.92	585.07	1429.89	1615.83	546.78	892.52	935.04	1832.22	1562.78	1058.14	1240.28	1507.49	971.56	638.54	2107.18	1157.99	652.15	662.33	774.07	600.7	680.15	1215.16	247.53	402.62	1058.04
Endogenous	LTB4R2	NM_019839.4	1709.65	1592.1	664.02	1772.05	744.69	1689.86	649.96	1697.57	530.79	591.32	917.87	626.79	222.26	588.09	543.62	1595.15	698.32	286.44	266.35	483.65	764.27	850.84	321.46	351.66	915.13	963.93	348.7	2677.56	656.52	1057.78	763.22	598.61	999.12	614.9	1127.01	565.69	1696.02	863.85	533.74	595.77	825.68	461.38	523.39	705.95	238.63	286.68	696.37
Endogenous	LTBR	NM_002342.1	1482.3	1201.06	846.08	989.59	1360.3	1013.91	952.64	1338.93	631.86	817.56	811.45	1017.17	972.89	1316.21	975.14	28.25	1164.18	1063.92	1502.37	992.1	787.98	924.45	1102.16	1090.78	1315.5	919.35	939.84	892.52	1223.51	963.33	1017.62	931.16	1447	1963.71	913.27	1103.1	23.94	1092.31	1052.02	1014.02	1228.2	1117.47	1216.39	1175.62	1255.45	1460.82	1371.74
Endogenous	LTF	NM_002343.2	3064.64	2402.11	576.73	2071.23	185.35	2183.81	222.96	2279.36	1836.01	138.83	877.96	264.59	604.4	378.99	486.4	4674.15	661.01	409.2	126.93	91.46	474.37	523.88	688.85	491.71	400.37	1665.98	3641.74	2932.57	1332.93	769.72	690.53	846.51	275.62	238.03	1593.36	437.12	1439.05	796.03	1892.2	655.68	1341.73	4181.51	281.82	420.48	46.92	168.64	7460.29
Endogenous	LY96	NM_015364.2	20.8	22.47	102.25	19.2	354.14	21.52	425.65	191.28	148.59	21.34	2075.18	242.91	1013.83	384.59	357.88	28.25	146.36	635.46	1065.39	141.06	255.63	139.25	413.31	750.01	571.96	133.72	157.84	510.01	358.1	94.44	1526.43	175.35	275.62	396.71	485.78	400.27	23.94	72.82	96.4	115.38	18.7	110.21	632.18	1719.55	379.39	826.32	780.94
Endogenous	MAF	NM_005360.4	2873.67	2318.32	33.05	2209.31	139.01	2066.82	70.27	2119.97	44.18	200.53	1436.66	121.45	66.29	156.82	62.38	1446.76	129.14	245.52	297.56	99.21	247.73	46.62	298.5	66.91	114.39	111.44	22.7	2677.56	109.42	47.22	218.06	42.33	378.98	297.53	1263.03	263.99	2518.34	40.69	31.54	54.92	412.84	20.56	131.06	358.76	80.08	352.03	55.78
Endogenous	MALT1	NM_006785.2	2928.23	2681.43	501.91	2715.61	734.76	2560.78	494.56	2677.85	464.52	545.04	1383.45	613.77	914.4	1112.71	640.71	28.25	474.47	1275.74	1238.1	607.66	463.83	549.64	528.12	813.81	686.35	507.04	401.31	2167.55	706.26	543.05	726.87	453.49	826.86	654.57	1632.22	776.54	1644.63	529.74	380.22	551.39	547.01	328.33	875.46	790.82	660.08	1357.53	654.98
Endogenous	MAP4K1	NM_007181.3	2273.47	2457.98	77.94	2163.29	225.06	2482.79	275.66	2406.88	132.53	308.51	678.42	255.92	212.51	182.96	224.67	1817.73	92.79	324.95	351.66	173.62	295.16	118.39	436.27	396.79	285.98	144.87	71.18	1912.54	378	141.67	218.06	96.74	551.24	376.87	1845.97	234.85	2107.18	93.52	58.31	76.55	361.23	42.83	374.34	367.44	467.56	417.38	155.95
Endogenous	MAP4K2	NM_004579.2	882.11	810.02	329.21	19.2	393.86	584.95	454.03	549.92	331.99	334.22	877.96	407.74	317.8	390.2	341.93	28.25	310.9	303.29	347.5	359.64	392.67	252.12	413.31	415.46	743.54	317.59	351.79	637.51	507.31	382.5	654.19	393.02	310.07	357.04	1107.58	360.84	1439.05	309.85	327.86	269.04	330.27	243.82	400.89	420.48	399.61	290.9	364.08
Endogenous	MAP4K4	NM_004834.3	1473.21	1415.2	1193.37	1380.82	1088.91	1195.9	1276.95	1530.2	781.12	987.24	2673.79	741.73	1433.01	1206.06	1074.58	1669.34	804.5	1347.95	1084.12	1046.36	867.05	1050.21	780.69	1061.22	1086.71	1220.23	710.81	1530.04	1263.3	953.89	1744.49	1148.84	1309.19	1527.33	1204.74	1208.52	1644.63	980.94	756.88	1087.8	608.94	587	1198.4	1586.46	691.63	1330.13	1112.63
Endogenous	MAPK1	NM_138957.2	2064.31	1871.41	2268.28	1518.9	1582.06	1507.87	1918.8	1681.63	2393.57	2390.98	3964.12	1624.44	1179.55	1887.5	2059.57	1335.47	1515.25	2053.22	1866.52	2108.22	1720.91	2073.42	1653.23	2060.2	1773.06	2407.03	3120.76	1912.54	1949.66	1827.5	3452.64	2811.63	2032.69	1765.35	1127.01	2001.35	23.94	2248.16	3091.19	2300.97	2136.44	2468.48	1881.97	2261.55	1997.24	2544.31	1654.84
Endogenous	MAPK11	NM_002751.5	3282.89	2681.43	56.74	2301.37	231.68	2560.78	90.53	2638	99.73	215.96	851.36	140.97	224.21	209.1	60.04	1891.92	404.64	238.3	230.97	148.82	326.79	93.86	252.58	99.59	457.56	228.44	76.34	1912.54	129.31	221.94	254.41	78.6	654.59	297.53	2079.14	247.7	2621.13	204.9	92.82	128.14	278.67	81.65	167.9	304.76	105.16	198.15	142.75
Endogenous	MAPK14	NM_001315.1	827.54	856.57	1384.78	805.48	3511.64	857.93	1794.48	804.95	1400.27	1372.89	3086.16	1676.49	3885.7	2201.15	1532.84	1483.86	1717.1	1138.54	1352.55	1866.39	1391.49	1745.85	987.35	1409.77	2516.6	1370.67	1037.85	892.52	1432.41	1378.89	1708.15	1269.77	1653.71	2261.24	777.25	2157.34	1490.44	1697.01	1460.8	1232.03	928.89	1154.01	1988.19	2959.79	1176.18	1481.9	2577.93
Endogenous	MAPKAPK2	NM_004759.3	20.8	22.47	642.82	19.2	996.23	21.52	695.9	21.02	564.26	575.89	2221.51	730.89	635.59	1103.38	678.71	28.25	819.81	1131.32	1131.98	717.72	579.79	612.21	872.54	897.83	571.96	451.32	595.27	3.21	626.68	458.05	872.25	604.65	861.31	753.75	16.01	869.11	23.94	538.3	730.1	685.08	815.36	680.07	987.67	788.89	987.7	1346.99	722.76
Endogenous	MARCO	NM_006770.3	1809.68	1769	17.41	1380.82	21.72	1325.89	24.88	1809.15	25.39	21.34	372.47	27.15	58.49	67.21	26.27	28.25	30.61	563.25	940.54	32	137.04	30.06	4.41	51.35	114.39	50.15	11.22	1020.02	4.73	33.06	72.69	2.07	172.26	7.12	777.25	149.14	23.94	19.48	18.45	19.12	18.7	9.95	102.79	208.31	51.77	231.88	31.79
Endogenous	MASP1	NM_139125.3	1409.55	1480.37	17.41	1656.98	145.63	1702.85	54.05	1267.2	37.48	210.82	638.52	104.1	87.74	132.55	21.62	2374.17	42.09	117.95	133.17	97.66	250.36	48.46	413.31	24.9	114.39	72.43	23.73	765.02	159.16	70.83	218.06	2.07	378.98	317.37	1360.19	108	1953	29.27	18.45	19.12	381.88	10.85	36.83	152.38	18.37	109.61	25.19
Endogenous	MASP2	NM_139208.1	1655.09	1517.61	17.41	1012.6	86.05	1221.9	43.24	1418.62	25.39	118.26	505.49	95.43	19.07	28.72	21.62	1446.76	47.83	89.06	106.12	32	163.39	30.06	160.73	12.45	285.98	39	11.22	1020.02	109.42	42.5	145.37	2.07	241.17	198.35	952.13	67.71	1336.26	19.48	16.74	19.12	18.7	9.95	20.56	81.01	18.37	25.27	19.43
Endogenous	MBL2	NM_000242.2	645.67	558.63	17.41	966.57	102.6	558.95	24.88	494.13	25.39	21.34	545.4	27.15	19.07	28.72	21.62	28.25	39.22	93.88	70.75	32	48.69	30.06	4.41	7.42	1.86	33.43	11.22	765.02	4.73	37.78	145.37	2.07	4.17	7.12	446.92	66.85	1387.66	19.48	16.74	19.12	18.7	9.95	17.1	68.47	18.37	25.27	19.43
Endogenous	MBP	NM_002385.2	1036.7	931.05	686.47	690.41	698.36	779.93	925.62	1107.8	784.47	673.59	2327.92	648.47	799.37	1015.63	711.07	28.25	609.35	929.12	986.32	790.58	619.32	741.03	734.77	709.55	1143.91	540.47	615.9	510.01	547.1	495.83	1671.81	586.51	516.78	773.58	563.51	728.54	23.94	692.51	924.68	808.78	485.09	574.44	959.4	1275.92	739.36	1226.84	804.93
Endogenous	MCL1	NM_021960.3	1855.15	1526.92	2024.49	2140.27	3693.67	1624.86	4032.18	1649.75	2218.87	2334.42	34293.7	2277.25	3316.4	5619.56	2700.76	2077.4	6127.02	9770.24	14468.1	4630.32	3494.54	3045.11	5786.32	6491.8	4118.08	2657.76	4589.84	2295.05	4008.75	2224.16	19116.7	3240.94	6373.68	3967.09	1282.46	3989.83	2004.39	2954.24	5453.46	6230.04	7616.89	2743.71	9759.36	13575.1	6079.9	13984.2	5431.17
Endogenous	MIF	NM_002415.1	20.8	22.47	2637.39	19.2	2224.15	21.52	3188.99	21.02	3358.09	2982.3	731.63	2786.92	2996.65	2473.73	3695.13	1817.73	2099.74	1473.12	1246.42	2860.04	3331.14	3011.98	2250.24	1430	3088.56	2323.45	3075.37	3.21	2168.5	2181.66	2180.62	1953.03	1481.45	2241.4	505.21	3206.44	23.94	2757.19	3420.24	2394.72	2549.28	3711.57	1728.64	2406.22	2256.1	1583.08	1839.58
Endogenous	MME	NM_000902.2	2200.72	1806.24	27.43	1656.98	215.13	1507.87	298.63	1944.63	25.39	21.34	4030.63	60.73	54.59	74.68	21.62	28.25	110.97	120.35	118.61	32	144.95	32.51	4.41	136.93	171.59	100.29	11.22	1657.54	179.05	42.5	1053.96	126.98	275.62	7.12	1146.44	453.41	23.94	34.98	16.74	21.63	18.7	9.95	108.79	1122.58	18.37	215.01	357.48
Endogenous	MR1	NM_001531.2	2009.75	1945.9	150.26	1910.14	208.51	1793.85	174.31	1841.02	264.39	221.1	771.54	167	257.36	250.17	362.57	28.25	89.92	243.11	262.19	260.43	313.61	211.02	275.54	219.4	629.15	245.16	256.88	1785.04	248.68	245.56	290.75	223.72	241.17	218.19	1263.03	401.13	23.94	244.88	285.61	260.16	412.84	224.41	215.01	462.92	231.35	379.43	197.33
Endogenous	MRC1	NM_002438.2	20.8	22.47	29.93	529.31	72.81	298.97	56.75	21.02	29.45	164.54	399.07	110.61	130.63	97.08	56.75	1817.73	31.57	194.97	97.8	69.76	155.49	32.51	252.58	99.59	171.59	33.43	13.41	3.21	79.58	51.94	109.03	48.37	4.17	7.12	505.21	27.43	1336.26	19.48	25.59	38.83	206.42	11.99	53.11	69.44	97.07	124.37	58.78
Endogenous	MS4A1	NM_152866.2	700.23	763.46	28.06	828.49	99.29	727.94	190.53	589.77	25.39	118.26	465.58	88.92	85.79	28.72	277.67	28.25	32.52	74.62	83.23	71.31	150.22	32.51	4.41	208.51	343.17	27.86	11.22	765.02	139.26	5.09	72.69	2.07	4.17	158.68	602.37	66.85	23.94	19.48	16.74	19.12	18.7	9.95	32.55	84.87	46.92	101.18	44.39
Endogenous	MSR1	NM_002445.3	1664.18	1675.89	75.44	1288.77	165.49	1208.9	278.36	1482.38	119.14	154.26	611.91	140.97	542.01	283.78	494.37	1149.99	96.62	3124.36	2049.63	139.51	208.2	76.68	482.19	676.88	1.86	122.58	110.39	1657.54	179.05	70.83	109.03	60.47	4.17	257.86	971.56	297.42	1490.44	79.25	153.52	164.2	216.74	58.81	1813.44	428.2	870.41	1505.09	256.11
Endogenous	MUC1	NM_001018017.1	20.8	22.47	6300.42	19.2	30419.9	21.52	22250	21.02	7131.18	4411.74	5613.62	16283.4	42637.4	23045.8	11096.2	2522.56	8634.27	11553.9	11931.5	24103.4	8902.38	8694.26	26956.9	18636.7	17387.4	4635.76	11271.9	1147.53	30597.8	6313.6	10103.5	11246.5	34590.1	21342.9	544.07	22789.6	1233.47	3027.06	9648.43	9582.75	4551.56	7600.72	19712.3	10698.2	27797.2	14728.3	19742.3
Endogenous	MX1	NM_002462.2	3419.3	3146.95	5008.54	2301.37	6417.59	2794.76	4848.35	3490.77	5482.59	4442.59	2607.28	4812.58	11138.5	42038.4	11016	6195.11	27275.5	43502.7	76697.8	54519.1	14210.1	32851.4	44040.3	36899.9	5319.18	7076.22	81274.9	3442.58	8713.8	4363.33	5887.67	4631.64	4203.18	6863.06	5071.55	12919.2	3494.84	40282.7	87077.4	72130.5	3127.26	33558.9	89657.9	19154.2	51589.3	112818	12742.7
Endogenous	MYD88	NM_002468.3	2991.89	2281.08	779.37	2692.6	1621.77	2690.77	1381	2239.51	720.21	735.29	6571.4	1012.83	2047.16	3506.16	952.63	1483.86	1052.26	3687.61	6223.8	2728.28	1317.7	1883.26	3926.43	2724.63	1773.06	891.49	2823.64	2550.06	1880.03	722.5	3089.21	1046.05	1791.52	2162.06	2195.73	1870.21	1541.84	1355.04	2876.98	2654.33	939.21	1324.74	4470.65	3181.6	3226	6878.29	1761.01
Endogenous	NCAM1	NM_000615.5	3264.71	3472.82	53.62	2738.63	145.63	2768.76	66.21	3140.1	60.24	195.39	1170.61	73.74	91.63	113.88	74.11	1966.11	102.36	211.82	185.19	100.76	329.42	44.78	114.81	87.14	171.59	189.44	51.58	2550.06	59.68	103.89	472.47	24.19	344.52	218.19	1962.55	304.27	2312.76	897.41	128.53	24.41	423.16	106.21	354.64	463.88	42.06	122.26	64.78
Endogenous	NCF4	NM_000631.4	2364.41	1983.14	61.73	1380.82	539.49	1481.87	574.29	1681.63	67.6	21.34	5693.44	171.34	331.44	395.8	223.27	28.25	184.62	681.2	1377.52	96.11	239.82	65.64	780.69	567.95	1029.52	105.86	51.58	1657.54	447.63	42.5	2943.83	290.23	551.24	515.72	1165.87	672.83	1387.66	67.11	101.75	60.46	18.7	27.98	949.12	1593.21	373.72	872.7	874.51
Endogenous	NCR1	NM_004829.5	354.66	372.42	17.41	19.2	135.7	480.96	82.43	286.91	32.8	21.34	1090.8	27.15	132.58	28.72	36.12	28.25	26.86	60.18	74.91	32	48.69	30.06	114.81	121.37	1.86	22.29	19.6	510.01	79.58	37.78	290.75	42.33	4.17	7.12	16.01	91.71	23.94	19.48	18.45	19.12	18.7	10.85	64.25	379.02	76.85	183.39	65.98
Endogenous	NFATC1	NM_172389.1	1591.43	1685.2	455.78	1219.73	208.51	1403.88	368.9	1585.99	375.5	447.34	598.61	375.2	259.31	675.84	386.02	28.25	420.9	577.69	541.02	316.23	434.84	456.4	459.23	434.14	457.56	440.17	461.15	1020.02	417.78	330.56	399.78	332.56	206.71	535.56	757.82	423.41	23.94	406.23	499.83	478.72	423.16	382.58	510.54	476.42	458.66	674.55	241.12
Endogenous	NFATC2	NM_012340.3	3737.59	3016.61	1196.49	3360	698.36	3067.74	1147.23	3259.65	1072.29	1295.76	1316.94	652.81	1089.87	1107.11	1227.49	3487.07	1015.91	1302.22	1333.82	1224.63	1035.71	1020.76	1148.08	1738.1	1029.52	1348.38	1148.23	3697.59	1233.46	684.72	981.28	1408.84	930.21	1071.11	2487.2	1106.53	3751.81	1140.86	1535.18	1157.7	1124.99	839.39	1960.78	1498.7	1516.74	3328.48	764.74
Endogenous	NFATC3	NM_004555.2	3028.27	3193.51	876.01	2462.46	668.57	2911.75	752.66	2685.82	929.72	935.82	1476.57	772.1	684.34	825.2	921.2	1187.09	500.3	676.38	728.29	999.85	906.58	806.67	757.73	927.4	800.74	1209.09	973.88	1530.04	895.25	727.22	799.56	937.21	1274.74	1110.78	1671.09	821.97	2158.57	1032.34	1005.01	879.23	825.68	782.28	956.83	1075.32	821.06	923.29	699.36
Endogenous	NFIL3	NM_005384.2	3064.64	3016.61	288.68	2324.38	506.39	2560.78	655.36	2908.98	282.46	401.07	5613.62	338.33	664.84	884.94	341.46	1187.09	930.77	1627.17	1804.09	238.72	511.27	295.68	505.16	665.98	743.54	362.17	600.42	1785.04	318.31	278.61	3416.3	538.14	930.21	575.23	1593.36	1201.66	2415.55	306.99	474.24	933.04	1352.05	260.95	896.01	4103.59	389.09	2110.07	1056.84
Endogenous	NFKB1	NM_003998.2	1136.74	921.74	274.34	598.36	215.13	818.93	268.9	677.43	307.9	385.64	758.24	266.76	257.36	718.78	269.23	28.25	195.15	1559.77	1437.86	300.73	342.6	276.05	275.54	298.76	1.86	339.88	310.53	637.51	268.58	245.56	472.47	253.95	241.17	238.03	427.49	377.98	23.94	311.99	373.08	663.44	412.84	296.93	436.87	460.99	302.54	1056.09	307.7
Endogenous	NFKB2	NM_002502.2	1536.87	1173.13	256.88	1127.67	1360.3	1078.91	645.91	1267.2	263.05	344.51	3352.21	433.76	1232.19	4351.89	358.82	1224.18	903.03	5054.82	4775.53	454.2	490.18	247.83	918.46	1274.4	1429.89	356.6	601.46	1402.53	696.31	344.72	2653.08	368.84	895.76	1130.62	874.4	1086.81	1233.47	319.13	555.16	3115.3	959.85	210.7	2345.4	1435.05	626.11	6701.22	1230.79
Endogenous	NFKBIA	NM_020529.1	491.07	465.53	2689.14	759.45	5676.21	740.94	3252.5	462.25	1619.14	1671.11	17200	3923.37	16675.6	25329.1	2219.99	4006.42	10583.8	54038.4	50552	1588.91	2833.05	2548.84	9506.1	9838.84	19103.3	3042.22	7817.89	3315.08	7380.87	1742.5	18317.2	3355.82	16158.1	7101.08	2292.88	14778.2	3597.62	3029.91	6701.84	20775.3	8669.63	3692.73	18251.8	16199.3	4363.35	40955.6	9309.46
Endogenous	NFKBIZ	NM_001005474.1	20.8	22.47	516.25	19.2	2359.85	21.52	1402.62	21.02	321.95	529.61	5148.04	821.98	2372.76	4631.94	480.77	28.25	929.82	4332.7	6103.11	798.33	621.95	738.58	1882.85	1283.73	1601.47	390.03	741.76	3.21	1531.88	401.39	3525.33	592.56	1791.52	3014.99	16.01	1914.78	23.94	391.23	583.13	1616.45	1042.42	236.97	1697.8	2954	531.47	6344.97	2101.09
Endogenous	NLRP3	NM_001079821.2	1282.24	931.05	51.75	1127.67	139.01	1234.89	70.27	996.23	34.81	21.34	572	27.15	185.22	543.29	69.42	28.25	98.53	1417.76	1575.2	51.16	139.68	50.92	206.65	169.61	972.32	61.29	58.8	892.52	159.16	28.33	218.06	54.42	1481.45	178.52	408.06	227.99	23.94	36.41	45.82	45.49	18.7	18.27	273.26	1608.64	108.4	326.73	286.1
Endogenous	NOD1	NM_006092.1	3601.18	2979.37	172.71	2278.35	400.48	2560.78	227.01	2813.34	206.16	272.52	971.08	236.4	278.8	464.87	212.95	1112.89	198.97	385.13	670.03	305.38	332.06	233.11	390.35	340.77	285.98	312.02	232.12	3187.57	238.73	231.39	254.41	266.05	344.52	376.87	1943.12	422.55	1439.05	214.18	293.35	231.87	227.06	124.48	608.19	522.71	287.17	651.36	268.71
Endogenous	NOD2	NM_022162.1	2164.35	1750.38	325.46	2209.31	231.68	1806.85	337.82	1665.69	314.59	339.36	1742.62	290.62	321.7	543.29	322.7	28.25	184.62	524.74	1017.53	274.38	308.34	246.6	505.16	351.66	571.96	228.44	244.5	1912.54	467.52	155.83	1017.62	296.28	689.05	495.89	1399.05	465.41	1850.21	198.47	315.96	316.19	216.74	275.8	575.64	693.41	366.44	838.97	349.08
Endogenous	NOS2	NM_000625.4	3264.71	2923.5	4952.43	3544.11	1141.86	2560.78	1712.06	2845.22	4609.1	3409.07	904.56	4305.08	18161.2	7327.83	14308.2	3116.1	9072.4	3779.08	1090.36	4802.39	5945.46	5906.18	9965.33	12387.6	4575.64	15796.1	12051.8	2167.55	3083.65	22737.5	2507.71	8193.04	3169.61	1805.02	2292.88	2713.6	2261.36	22161.8	15408.9	15154.9	6760.25	13346.2	10234.8	5287.89	8339.23	8621.57	17548.9
Endogenous	NOTCH1	NM_017617.3	1309.52	1210.37	309.88	828.49	678.5	1156.9	356.73	1402.69	497.32	251.95	1995.36	342.67	253.46	416.33	304.88	28.25	817.89	368.28	622.17	158.12	421.66	366.22	688.85	462.14	400.37	674.19	446.71	3.21	387.94	779.17	1562.78	356.74	241.17	535.56	582.94	324.84	23.94	853.15	407.6	404.39	464.44	382.58	629.61	863.15	377.77	723.03	726.96
Endogenous	NOTCH2	NM_024408.3	20.8	22.47	990.73	19.2	1942.82	21.52	1562.07	21.02	1090.36	1136.36	3392.12	1396.71	1752.76	1667.2	1468.11	28.25	645.71	2462.42	2486.61	1993.5	1104.23	1464.89	2112.47	2376.07	1773.06	1231.37	1775.48	637.51	1710.93	1666.94	2107.93	1366.51	1171.38	1666.18	408.06	1085.1	23.94	1565.65	1670.25	1533.8	588.3	1505.76	1711.51	1562.35	1763.46	1819.17	2190.46
Endogenous	NT5E	NM_002526.2	2282.57	1862.1	428.96	1933.15	608.99	1832.84	743.2	1681.63	635.21	812.42	877.96	743.9	957.29	746.79	839.12	2040.3	821.72	474.19	322.53	824.68	513.9	1041.62	482.19	1171.7	629.15	852.49	1135.85	1785.04	875.36	1024.72	726.87	592.56	241.17	1368.64	1807.1	669.4	2107.18	596.84	1868.99	1663.04	670.86	921.04	1478.51	1314.5	613.98	666.12	751.55
Endogenous	PAX5	NM_016734.1	2709.98	2634.88	23.69	3175.89	135.7	2612.78	47.29	2797.4	28.78	179.97	877.96	104.1	19.07	98.95	68.01	2225.79	60.27	154.05	218.49	80.61	350.51	30.06	321.46	65.35	400.37	105.86	21.66	1912.54	79.58	56.67	290.75	2.07	275.62	376.87	1865.4	205.71	2723.92	21.42	22.61	26.63	268.35	9.95	47.11	301.86	19.41	162.31	30.59
Endogenous	PDCD1	NM_005018.1	2209.82	2439.36	17.41	1680	21.72	1390.88	40.54	2016.36	34.14	128.55	305.96	27.15	79.94	57.88	83.02	1075.8	33.48	216.63	243.46	32	48.69	30.06	183.69	180.5	171.59	61.29	38.17	892.52	119.37	51.94	109.03	18.14	4.17	158.68	1204.74	90	23.94	35.7	39.27	30.51	18.7	11.99	270.69	167.81	314.67	400.51	23.39
Endogenous	PDCD1LG2	NM_025239.3	245.54	223.45	28.68	736.44	89.36	519.96	79.72	215.18	38.15	195.39	372.47	117.12	107.23	143.76	76.45	1520.95	70.79	563.25	805.29	62.01	200.29	49.08	390.35	199.17	343.17	72.43	99.04	637.51	89.53	70.83	218.06	18.14	413.43	238.03	388.62	49.71	1439.05	56.4	114.84	112.61	258.02	36.54	567.08	108.98	199	651.36	69.58
Endogenous	PDCD2	NM_144781.2	1191.3	1592.1	514.38	1104.66	638.78	805.93	576.99	1578.02	513.39	519.33	359.17	553.05	904.65	750.52	460.6	1372.57	647.62	404.39	389.12	561.16	756.36	573.56	734.77	493.26	857.93	406.74	535.43	3.21	755.99	467.5	327.09	501.86	723.5	813.25	796.68	603.4	23.94	440.49	573.61	452.65	371.56	489.36	524.25	417.59	489.4	562.83	508.63
Endogenous	PDGFB	NM_033016.2	1755.12	1601.41	21.82	1472.88	132.39	1754.85	43.24	1570.05	30.79	169.68	518.79	65.06	212.51	182.96	21.62	2485.46	69.83	286.44	218.49	77.51	347.87	50.3	206.65	34.23	114.39	44.57	14.44	2167.55	4.73	37.78	218.06	18.14	344.52	198.35	1496.2	189.42	2518.34	22.85	16.74	19.12	361.23	12.56	60.82	217.96	26.69	145.45	30.59
Endogenous	PDGFRB	NM_002609.3	2700.89	2606.94	17.41	2508.49	95.98	2339.8	33.78	2430.79	25.39	21.34	798.15	27.15	19.07	87.75	34.24	28.25	58.35	122.76	118.61	32	152.85	30.06	137.77	26.45	114.39	100.29	11.22	1530.04	4.73	5.09	218.06	18.14	172.26	7.12	1515.64	243.42	23.94	21.42	16.74	19.12	18.7	9.95	75.38	335.62	18.37	71.67	106.76
Endogenous	PECAM1	NM_000442.3	345.57	279.32	99.76	19.2	463.36	21.52	813.46	231.12	111.11	231.39	6691.12	177.84	298.3	244.57	368.67	1520.95	143.49	722.12	1221.45	156.57	287.26	99.38	574.04	756.24	285.98	66.86	82.53	765.02	318.31	113.33	4288.55	290.23	344.52	535.56	757.82	214.28	1798.81	89.24	113.65	87.65	330.27	47.96	456.57	1577.78	555.73	1094.03	635.79
Endogenous	PIGR	NM_002644.2	2364.41	2039	65434	2278.35	84620.2	1988.83	111120	2112	69319.9	56427.1	10322.7	59744.1	54550	72133.9	36121.1	7604.77	21572.3	12254.3	12120.9	75675.6	60279.5	53561.1	44361.8	33773.8	59712.1	36116.6	61982.9	2550.06	88291.9	42041.9	60439.4	48807.6	29973.5	54706.1	2098.57	46731.2	1541.84	30424.1	54455.5	42585.7	25172.9	60493.4	13764	21356	42180.7	39157.5	44794.1
Endogenous	PLA2G2A	NM_000300.2	2364.41	1899.35	21.2	1979.18	95.98	2196.81	47.29	1442.53	25.39	169.68	1223.82	73.74	128.68	140.02	32.83	2151.59	114.79	154.05	220.57	82.16	237.19	44.17	206.65	32.68	171.59	100.29	33.01	1657.54	99.47	70.83	181.72	2.07	344.52	7.12	1884.83	261.42	2878.1	29.27	16.74	23.3	350.91	53.1	67.67	333.69	18.37	77.99	56.38
Endogenous	PLA2G2E	NM_014589.1	1391.37	1452.44	17.41	1265.75	21.72	1312.89	33.78	1490.35	25.39	21.34	399.07	27.15	19.07	70.94	21.62	1187.09	26.86	22.8	26.74	32	129.13	30.06	114.81	17.12	114.39	33.43	11.22	510.01	4.73	5.09	1.79	24.19	172.26	7.12	913.27	64.28	23.94	19.48	16.74	19.12	18.7	9.95	23.13	125.37	19.41	25.27	19.43
Endogenous	PLAU	NM_002658.2	1482.3	1070.71	140.29	1334.79	615.61	1286.89	249.98	1203.44	109.77	21.34	3126.07	294.96	1394.02	1021.23	158.07	28.25	198.02	1954.53	2467.88	141.06	258.27	136.8	505.16	504.16	514.76	267.45	250.69	3.21	338.21	136.94	472.47	48.37	551.24	297.53	913.27	1106.53	23.94	135.65	418.31	137.02	18.7	115.34	1106.74	620.12	301.73	5851.71	299.3
Endogenous	PLAUR	NM_001005376.1	1427.74	1275.54	64.22	1518.9	675.19	1091.91	599.96	1402.69	38.82	21.34	19767.4	149.65	464.02	741.18	72.7	28.25	364.46	5923.76	3672.69	32	245.09	76.07	505.16	353.22	857.93	44.57	29.92	892.52	228.79	47.22	4942.73	229.77	310.07	416.54	816.11	695.97	23.94	42.12	88.66	183.06	18.7	17.7	789.79	3455.5	264.52	1281.64	571.01
Endogenous	PML	NM_002675.3	2473.54	2029.69	1391.64	1380.82	4425.13	1325.89	2326.88	2574.25	1825.3	1773.95	1237.13	1938.91	3653.69	13027.7	2602.73	2708.04	4066.51	10169.8	13708.6	5681.33	3470.82	4108.2	13202.9	8089.85	2173.43	2379.17	7388.72	1530.04	3700.38	2058.89	3234.58	1717.21	2790.64	3352.19	1651.65	2213.05	2107.18	4258.59	7876.43	7660.66	1868.1	2438.22	13892.5	4786.39	7969.55	21577.1	4385.12
Endogenous	POU2F2	NM_002698.2	227.35	325.87	46.76	19.2	139.01	21.52	99.99	21.02	59.57	133.69	22.58	86.75	150.13	802.79	185.74	28.25	67.92	808.77	1121.57	58.91	48.69	66.86	4.41	301.87	171.59	83.58	75.31	3.21	139.26	61.39	218.06	54.42	310.07	218.19	16.01	80.57	23.94	84.96	72	131.47	18.7	37.12	328.94	143.7	166.64	843.19	141.55
Endogenous	PPARG	NM_015869.3	1527.77	1489.68	33.67	1403.83	185.35	1351.88	91.89	1354.87	38.82	138.83	465.58	164.83	171.57	82.15	74.58	28.25	124.36	267.18	262.19	130.21	160.76	65.64	137.77	88.69	1.86	72.43	40.23	765.02	109.42	108.61	109.03	48.37	4.17	178.52	1146.44	191.99	23.94	65.68	53.55	62.13	18.7	66.24	159.33	205.42	76.85	101.18	187.74
Endogenous	PPBP	NM_002704.2	336.47	22.47	17.41	529.31	132.39	350.97	24.88	191.28	25.39	21.34	944.47	27.15	19.07	54.14	21.62	28.25	57.4	57.77	56.18	32	160.76	30.06	4.41	15.56	1.86	33.43	11.22	1020.02	139.26	5.09	145.37	2.07	4.17	178.52	505.21	125.99	23.94	20.7	16.74	19.12	18.7	9.95	36.83	111.87	18.37	61.13	52.18
Endogenous	PRDM1	NM_001198.3	1455.02	1126.57	99.14	1104.66	330.97	1000.91	191.88	1394.72	73.63	21.34	984.38	381.71	317.8	739.32	211.54	28.25	225.76	1136.13	1602.25	151.92	224.01	102.44	551.08	513.49	514.76	172.73	118.64	1657.54	855.46	108.61	72.69	66.51	2618.38	932.27	796.68	430.27	23.94	54.26	120.79	175.29	216.74	45.11	926	580.58	443.29	883.24	413.26
Endogenous	PRF1	NM_005041.3	2646.32	2160.04	33.67	1979.18	129.08	2144.82	201.34	2231.54	152.61	159.4	731.63	125.79	284.65	377.13	495.31	28.25	44.96	3102.69	4867.09	124.01	255.63	63.18	2020.62	2391.63	285.98	178.3	332.19	2040.05	228.79	108.61	254.41	54.42	172.26	7.12	1107.58	278.56	1541.84	80.67	557.54	351.14	18.7	45.68	4136.57	898.83	2818.3	7841.63	206.93
Endogenous	PRKCD	NM_006254.3	20.8	22.47	1694.04	19.2	1754.16	21.52	1956.64	21.02	2359.43	1419.16	3219.19	1919.39	1754.71	2350.51	1593.34	1112.89	1441.6	2243.38	3112.94	1331.59	1552.25	1404.77	1676.2	1935.71	2516.6	1543.4	2028.23	637.51	1919.82	1482.78	2580.4	1977.21	2652.83	2261.24	369.19	1980.77	23.94	1560.65	1794.02	1453.92	1228.2	1876.34	1873.41	1933.65	1800.67	2183.85	1943.35
Endogenous	PSMB10	NM_002801.2	2091.59	2262.46	1486.41	1726.03	2118.24	1702.85	2694.43	2151.85	1948.46	2056.76	1449.96	1780.59	3877.9	2890.06	2053.48	1224.18	1487.51	2760.89	3674.77	3005.76	2593.23	1605.98	5212.28	3227.23	1887.45	1704.98	2506.92	765.02	2914.55	1185.28	2398.68	1426.98	1412.54	2261.24	1748.81	2156.48	23.94	1582.78	3224.47	2887.86	1042.42	1774.7	4560.59	2867.21	5335.68	6043.53	1620.65
Endogenous	PSMB5	NM_001130725.1	2446.26	2262.46	2571.3	1495.89	1075.67	1793.85	2010.69	2024.33	2148.59	2159.59	984.38	1678.66	1947.73	1256.47	2887.44	1261.28	1120.18	1037.44	1464.91	1852.44	1670.84	1744	1653.23	1394.21	1544.28	1916.71	1906.5	2295.05	1661.19	1581.94	1417.4	2031.63	1550.35	1130.62	1437.91	2149.62	23.94	1564.22	2296.23	1741.81	1610.07	1854.64	1724.36	1721.48	2296.54	1399.69	1050.25
Endogenous	PSMB7	NM_002799.2	3201.05	2392.8	4100.11	3244.93	2608.08	2794.76	3838.95	2677.85	3637.88	3779.29	1982.06	3333.46	4784.5	2933	4179.65	4711.25	3068.77	3877.77	4065.97	3402.6	3178.29	3287.42	4753.05	3631.8	3431.73	3465.68	2757.62	3060.07	3620.8	2951.38	3816.08	3797.22	2859.54	2578.61	2895.25	3304.15	5190.86	2617.26	3264.34	3189.07	3839.41	2439.36	3775.94	2985.83	3648.26	3471.82	2892.83
Endogenous	PSMB8	NM_004159.4	200.07	22.47	2429.76	19.2	2836.45	21.52	4407.84	21.02	3193.44	2462.97	1569.69	2663.3	3840.86	4187.6	5592.41	1409.66	2804.75	5158.32	7295.43	5526.32	3642.12	3093.57	8426.91	7479.88	2974.17	3092.36	7410.38	1275.03	4764.74	2091.94	3561.67	2376.28	2239.4	2995.15	1379.62	4444.96	23.94	3135.58	8858.23	7242.95	1424.3	3915.42	10600.5	5411.33	10823.4	11509.5	4015.05
Endogenous	PSMB9	NM_002800.4	3573.9	2793.16	693.33	2669.59	1807.12	2768.76	2280.94	2789.43	1765.73	1830.51	3059.56	1168.99	3374.89	3498.69	3477.49	5378.98	1494.21	3564.85	7054.06	2449.25	2938.47	1271.66	3053.89	3627.13	2402.21	1398.53	1796.11	3442.58	2864.81	576.11	2616.74	659.07	1274.74	1130.62	3186.72	2101.63	4882.49	1320.05	4399.66	2563.91	1021.78	1005.55	7283.75	4417.98	6077.47	8065.07	2374.6
Endogenous	PSMC2	NM_002803.3	2200.72	1554.86	2083.72	2186.3	1310.66	1351.88	1745.84	1307.05	1801.2	1763.67	1436.66	1633.11	2158.29	1495.44	2979.37	2040.3	1276.1	1981.01	2403.37	1940.8	1739.36	1745.85	2204.31	2200.24	1887.45	1537.82	1453.6	3187.57	1840.24	1133.33	1344.71	1668.84	2136.04	1547.16	1437.91	2134.2	1798.81	1428.57	1873.75	1926.54	1785.53	1469.21	2243.46	1872.89	2382.29	2504.26	2201.86
Endogenous	PSMD7	NM_002811.3	4137.72	3686.96	2629.28	4372.6	2495.55	3509.7	2776.86	3490.77	2170.01	2149.31	1955.46	2574.37	3994.89	2787.38	3122.9	2040.3	2523.51	3348.21	3260.68	2794.94	1886.95	2537.79	2732.43	3286.36	3317.34	2512.89	2572.95	5100.12	2854.86	2148.61	2616.74	2853.96	3479.68	2479.43	2526.06	3325.58	3494.84	2078.96	2581.84	2960.53	2353.18	2485.61	3579.77	2927	2875.74	3591.97	3376.86
Endogenous	PTAFR	NM_000952.3	3955.84	3593.86	430.84	3590.13	1184.89	2976.75	1295.87	3674.08	583.67	627.31	5334.27	615.94	1511	1327.41	602.25	2374.17	485.95	3054.55	4203.3	593.71	845.96	435.54	2112.47	1492.24	1029.52	618.47	507.57	765.02	1034.52	453.33	3416.3	423.26	999.12	932.27	2001.42	978.82	1747.42	491.9	754.5	694.51	381.88	513.34	2325.7	2096.64	1423.71	2274.49	911.09
Endogenous	PTGER4	NM_000958.2	1473.21	1480.37	193.91	1818.08	367.38	1624.86	394.57	1426.59	253.01	529.61	1503.17	299.3	348.99	515.28	231.71	4191.9	293.68	2633.32	2345.11	550.31	772.17	332.48	826.62	418.57	800.74	245.16	300.21	2422.56	547.1	221.94	327.09	229.77	792.4	555.39	1865.4	393.41	4265.75	203.47	205.88	457.64	650.22	157.6	836.05	296.08	391.52	906.42	240.52
Endogenous	PTGS2	NM_000963.1	2346.22	2402.11	314.87	2324.38	1810.43	1832.84	2732.26	2096.06	69.61	447.34	42594.4	730.89	852.01	2884.46	115.38	4637.06	766.24	2358.91	2322.22	232.52	1091.05	298.13	1079.2	692.44	3660.51	195.01	751.05	2040.05	1213.57	226.67	27039.7	1239.54	2067.14	1309.14	2176.3	1715.07	4728.31	255.59	198.15	565.81	1021.78	112.49	1166.7	16452	262.09	2630.74	2512.55
Endogenous	PTK2	NM_005607.3	2118.88	1806.24	4360.73	2600.55	3690.36	1455.88	4305.14	1809.15	4215.52	3789.57	1516.48	4049.16	4472.56	6144.18	3614.92	1224.18	4191.82	2180.79	2149.51	4918.65	3831.87	4603.85	2112.47	3737.61	2630.99	4078.58	4470.16	1530.04	4317.11	4623.05	3307.27	4438.15	3169.61	4621.66	1612.79	3065.02	1541.84	5036.77	4481.18	5317.53	3374.96	3941.12	4177.69	3286.73	2781.9	4333.97	4653.23
Endogenous	PTPN2	NM_002828.2	2828.2	2504.53	842.97	1910.14	1320.59	1936.83	894.54	2446.73	991.3	930.68	1303.64	1012.83	2230.43	2301.97	1214.82	1224.18	1084.78	2094.14	2913.18	1055.66	1191.2	1015.85	1492.5	1654.07	915.13	969.5	1128.63	1530.04	1094.2	680	581.5	773.96	1378.09	1388.48	1282.46	1121.1	1439.05	1198.69	1274.56	1511.61	949.53	1201.98	3190.02	1564.28	1414.81	3294.75	1614.06
Endogenous	PTPN22	NM_015967.4	3282.89	2886.26	44.89	2692.6	175.42	2521.79	156.75	2773.49	78.98	164.54	1183.92	117.12	191.07	214.7	233.58	1966.11	87.05	329.77	466.11	137.96	353.14	73.61	275.54	406.13	1.86	206.16	77.37	1402.53	139.26	188.89	472.47	90.7	413.43	198.35	1865.4	303.42	2364.15	74.96	62.48	84.87	340.59	35.97	594.49	518.86	518.52	577.58	136.75
Endogenous	PTPN6	NM_002831.5	1264.05	1610.72	875.39	874.52	1350.38	1000.91	1187.76	1450.5	888.89	699.3	4097.15	904.39	688.24	1340.48	1061.92	1743.53	796.85	2293.92	2761.28	958	930.3	785.2	1216.96	1331.97	1086.71	607.33	703.59	892.52	1104.15	873.61	3198.24	828.37	689.05	1229.8	913.27	1051.67	1233.47	818.88	864.58	899.2	619.26	597.28	1750.05	1929.79	1507.84	1785.45	1323.15
Endogenous	PTPRC_all	NM_080921.2	1000.33	670.36	327.34	1150.68	2435.97	896.92	3144.4	486.16	576.97	411.35	22933.4	780.77	4271.74	2675.36	2095.69	1929.02	634.23	5772.12	9449.11	337.93	516.54	352.73	2916.12	5097.59	3717.71	434.6	401.31	2422.56	1790.51	349.44	13628.9	1203.26	1481.45	1606.67	1146.44	2315.05	1953	412.65	561.71	429.35	299.31	205.56	6049.38	9171.59	3891.75	9485.84	3614.38
Endogenous	PYCARD	NM_013258.3	1173.11	986.91	170.21	1104.66	205.2	883.92	229.72	773.07	237.62	164.54	705.03	186.52	265.16	212.83	148.69	28.25	176.97	151.64	276.75	230.97	408.49	180.35	252.58	158.72	228.78	94.72	126.89	892.52	149.21	132.22	145.37	96.74	4.17	158.68	427.49	299.13	23.94	117.08	174.94	172.52	18.7	139.33	150.76	310.54	189.29	217.12	177.54
Endogenous	RAF1	NM_002880.2	427.41	297.94	1276.3	19.2	1052.5	363.97	1276.95	215.18	1101.07	925.54	2647.18	1195.01	1091.82	1529.04	1244.84	28.25	837.03	1150.57	1288.04	1466.45	951.38	1077.2	734.77	916.51	915.13	735.48	1139.98	3.21	1203.62	675.28	1635.46	1009.77	2032.69	1209.96	563.51	1427.94	23.94	934.53	1268.61	1496.63	887.6	1024.39	1421.97	1296.17	1183.46	1351.2	1113.82
Endogenous	RAG1	NM_000448.2	2664.51	2225.21	57.36	2623.56	211.82	2352.8	145.94	1833.05	131.86	195.39	1183.92	104.1	83.84	132.55	54.88	2077.4	121.49	180.53	176.87	182.92	318.88	101.22	4.41	59.13	171.59	128.15	64.99	2295.05	79.58	70.83	363.44	84.65	310.07	158.68	1651.65	291.42	1336.26	54.97	38.08	57.69	299.31	36.54	149.05	334.65	63.91	162.31	63.58
Endogenous	RAG2	NM_000536.3	1964.28	1657.27	21.82	2163.29	109.22	1624.86	45.94	1442.53	25.39	138.83	957.77	71.57	130.63	108.28	21.62	1706.44	92.79	149.24	172.71	72.86	263.54	37.42	4.41	34.23	114.39	55.72	11.22	1912.54	49.74	37.78	1.79	18.14	413.43	7.12	1632.22	259.7	2878.1	29.27	16.74	22.19	319.95	9.95	56.54	311.51	18.37	90.64	47.98
Endogenous	RARRES3	NM_004585.3	2382.6	2476.6	2206.55	2163.29	4289.43	1819.84	5828.02	2207.64	4010.7	3213.68	1263.73	2797.76	3417.78	3534.16	3958.73	2337.08	2427.85	3136.39	4850.44	5572.82	3929.38	2620.61	8082.48	6043.66	3145.75	2741.34	5281.04	2677.56	5361.57	1463.89	2907.49	2545.59	3927.56	3828.24	1904.26	3604.14	23.94	2033.98	7333.16	6030.89	1352.05	3535.7	7629.83	4180.74	11629.9	8412.88	2997.19
Endogenous	RELA	NM_021975.2	20.8	22.47	717.64	19.2	847.29	21.52	651.31	21.02	811.24	750.72	1050.89	672.33	676.54	1420.76	774.39	28.25	607.44	1660.87	2047.55	835.54	835.42	663.74	1239.93	911.84	972.32	718.77	1308.14	637.51	835.57	538.33	1017.62	671.16	964.66	1071.11	349.76	869.96	23.94	681.8	1150.79	1123.3	836	928.46	1115.31	849.65	1301.56	1888.74	698.16
Endogenous	RELB	NM_006509.2	254.63	270.01	63.6	598.36	291.26	441.96	174.31	263	99.06	226.24	1170.61	167	157.92	1306.87	160.41	1632.24	122.44	2166.35	2182.8	196.87	313.61	79.75	642.92	350.11	171.59	89.15	250.69	892.52	228.79	61.39	472.47	96.74	378.98	436.38	699.52	215.13	23.94	93.52	289.19	992.95	454.12	91.36	890.02	261.36	321.95	1966.73	213.53
Endogenous	RORC	NM_001001523.1	3028.27	2523.15	1390.4	2646.57	728.14	2339.8	840.49	2797.4	1090.36	1264.91	1223.82	945.6	600.5	2208.62	1214.82	1558.05	837.03	1039.85	959.27	1359.49	782.71	1145.29	665.89	782.69	915.13	1058.65	1475.27	2677.56	1054.41	755.55	1090.31	1094.42	723.5	1328.97	1768.24	1781.93	2158.57	913.12	1411.41	1524.37	1001.14	780.57	725.55	975.99	951.3	1484.01	675.97
Endogenous	RUNX1	NM_001754.4	336.47	446.9	1783.82	782.47	1797.19	571.95	1576.93	390.52	2026.77	2092.75	1050.89	1813.12	1376.47	2593.21	2194.19	2670.94	1828.06	2074.88	2128.7	2705.03	2385.04	2193.66	1102.16	1501.58	1429.89	1872.13	1534.07	1147.53	1661.19	1898.33	1235.68	1759.54	1722.62	2122.39	816.11	1918.21	2364.15	2093.24	2048.69	2259.37	2053.88	1888.33	1947.07	1837.21	1526.45	2209.15	1867.17
Endogenous	S100A8	NM_002964.3	991.23	1070.71	1482.05	1150.68	21238.6	740.94	7414.41	717.28	66.93	1306.04	111195	13010.7	19859.4	13944.4	566.61	3820.93	3540.38	5353.29	11028.5	1229.28	3449.74	873.54	16027.2	7254.26	22420.6	1053.08	709.78	4207.6	35103.9	816.94	34490.1	4879.55	44305.7	36893.9	1768.24	13062.3	2004.39	534.73	833.64	331.17	433.48	152.46	6690.12	26914.9	2054.67	11277.6	13724
Endogenous	S100A9	NM_002965.2	1946.09	1843.48	2533.26	1380.82	31545.2	1702.85	14230.2	1713.51	895.58	2792.05	178824	19024.8	56624.4	25963.9	2245.78	6232.2	10991.3	14560.3	24847.3	2754.63	8391.11	1958.71	29000.5	14810.4	47357.9	3136.94	2859.75	8415.19	52780.2	1416.66	58840.3	8876.3	83891.4	52563.9	2817.53	25694.4	1798.81	1350.04	2196.85	1264.2	1537.83	906.19	11524	55785.6	5119.7	21197.7	24044.1
Endogenous	S1PR1	NM_001400.3	2746.35	2830.4	36.79	2186.3	311.12	2404.79	112.16	2717.7	66.26	539.9	1463.27	225.56	177.42	311.78	32.36	7085.42	102.36	291.25	235.14	207.72	980.37	68.71	321.46	42.01	629.15	55.72	29.92	3060.07	149.21	85	399.78	30.23	551.24	357.04	3128.43	187.71	5396.44	59.97	39.27	45.49	805.04	16.56	54.82	114.77	45.3	227.66	50.98
Endogenous	SELE	NM_000450.2	1609.62	1070.71	17.41	1495.89	79.43	1247.89	44.59	1091.86	25.39	159.4	665.12	27.15	40.94	80.28	21.62	28.25	42.09	101.1	104.04	51.16	195.02	30.06	183.69	20.23	171.59	50.15	15.47	637.51	49.74	5.09	218.06	2.07	241.17	257.86	835.54	155.14	23.94	21.42	16.74	19.12	18.7	9.95	40.26	242.07	18.37	54.81	41.99
Endogenous	SELL	NR_029467.1	2555.38	1927.28	205.13	2071.23	489.84	1780.85	818.87	1625.84	70.28	21.34	10442.4	262.43	1425.21	1553.31	330.21	1372.57	1750.58	1376.84	2288.93	292.98	574.52	287.7	1171.04	1347.53	514.76	161.58	466.31	3315.08	487.42	259.72	3997.8	622.79	861.31	515.72	1709.95	1269.38	1233.47	638.97	239.8	458.2	722.47	127.34	1110.17	5508.74	585.66	2519.02	2239.05
Endogenous	SELPLG	NM_003006.3	1673.28	986.91	59.86	1104.66	125.77	1169.9	79.72	1028.1	54.22	128.55	638.52	27.15	56.54	72.81	83.96	28.25	77.48	146.83	201.84	83.71	48.69	30.06	4.41	110.48	228.78	122.58	11.22	637.51	69.63	80.28	363.44	66.51	172.26	7.12	777.25	168.85	23.94	42.84	44.63	44.93	18.7	21.7	83.95	355.87	95.45	153.88	67.18
Endogenous	SERPING1	NM_000062.2	2437.16	2253.15	94.15	2508.49	423.65	2209.81	667.53	2048.24	678.04	596.46	971.08	605.1	2164.14	2016.32	5499.07	2893.52	667.71	11096.5	16850.7	469.7	803.8	241.08	24316.3	9930.64	857.93	718.77	1394.8	3060.07	2238.13	349.44	1889.87	217.67	1205.83	634.73	1690.52	2279.91	1696.02	535.45	3896.86	1481.65	371.56	834.25	10762.5	7462.64	16052.4	17314.8	3604.79
Endogenous	SH2D1A	NM_001114937.2	190.97	232.76	17.41	483.29	89.36	402.97	94.59	191.28	38.15	133.69	492.19	73.74	113.08	61.61	78.33	28.25	33.48	125.17	147.74	32	171.3	30.06	160.73	132.26	114.39	27.86	14.44	1020.02	79.58	56.67	109.03	18.14	482.33	7.12	16.01	28.28	1439.05	20.7	16.74	19.12	18.7	9.95	99.37	50.15	168.26	204.47	33.59
Endogenous	SIGIRR	NM_021805.2	2728.17	2383.49	1636.68	1841.09	1413.26	2079.82	1536.39	2534.4	1487.95	1434.59	705.03	1301.28	762.32	1878.17	1789.4	1187.09	1163.23	1013.37	963.43	1886.54	1365.14	1603.53	849.58	983.42	1029.52	1404.1	1371.07	765.02	1561.72	1142.78	763.22	1360.47	1447	1844.7	1263.03	1625.08	1233.47	1412.87	1675.61	1459.46	774.07	1098.62	1589.01	1566.21	1376.79	1222.62	1065.24
Endogenous	SKI	NM_003036.2	3728.5	3491.44	837.98	2968.76	923.42	2495.79	748.6	3267.62	1040.16	946.11	2181.6	988.98	1138.61	937.22	787.99	1595.15	1480.82	984.49	1179.84	854.14	1035.71	1041.62	1171.04	1006.76	629.15	1431.96	1179.18	1402.53	1024.57	1128.61	1599.12	906.98	723.5	773.58	1981.98	943.68	1953	1309.35	1385.83	1108.88	1496.54	1231.1	1277.21	1124.51	1014.39	1530.38	894.9
Endogenous	SLAMF1	NM_003037.2	991.23	623.8	17.41	598.36	72.81	649.94	24.88	677.43	25.39	21.34	372.47	27.15	46.79	74.68	42.21	28.25	26.86	428.46	366.23	32	48.69	30.06	160.73	93.36	1.86	50.15	14.44	765.02	59.68	5.09	109.03	2.07	4.17	7.12	680.09	91.71	23.94	19.48	16.74	19.12	18.7	9.95	152.48	125.37	100.31	271.93	34.19
Endogenous	SLAMF6	NM_001184714.1	827.54	595.87	17.41	828.49	21.72	532.95	52.7	661.49	25.39	21.34	385.77	27.15	19.07	28.72	46.44	28.25	30.61	120.35	147.74	32	48.69	30.06	183.69	70.02	114.39	39	21.66	637.51	59.68	5.09	72.69	2.07	172.26	7.12	466.35	79.71	23.94	19.48	17.85	19.97	18.7	9.95	106.22	131.16	78.47	145.45	35.99
Endogenous	SLAMF7	NM_021181.3	1536.87	1433.82	23.07	1380.82	115.84	1104.91	89.18	1115.77	56.22	138.83	691.73	125.79	321.7	539.55	219.51	28.25	56.44	6638.66	4357.28	66.66	152.85	40.49	849.58	703.33	228.78	128.15	76.34	1275.03	169.1	66.11	327.09	2.07	275.62	158.68	1010.42	234.85	23.94	29.99	113.65	63.79	18.7	24.55	1170.99	318.26	431.16	1897.17	128.96
Endogenous	SLC2A1	NM_006516.2	1109.45	828.64	489.44	1288.77	486.53	1130.9	558.07	836.83	457.83	647.88	838.05	435.93	399.68	731.85	567.54	1372.57	473.52	375.5	459.87	446.45	682.57	447.81	619.96	356.33	686.35	362.17	464.24	1657.54	407.84	321.11	472.47	501.86	895.76	396.71	971.56	582.83	1490.44	347.68	423.66	544.73	722.47	458.52	404.32	499.57	515.29	470.08	284.3
Endogenous	SMAD3	NM_005902.3	3237.43	2634.88	2502.71	2531.5	1691.28	2534.78	1970.15	2765.52	2483.26	2570.95	1556.38	2452.92	1472.01	2277.7	2275.33	1075.8	2034.69	1295	1548.15	2846.09	2200.56	3183.74	1262.89	2505.22	2059.04	3081.22	2518.27	3570.08	2536.55	2488.61	2216.96	2188.84	2756.18	2281.07	1826.53	2412.76	1439.05	3031.34	3075.72	3831.99	2043.56	2309.17	2533	2120.75	1192.36	2712.95	2855.04
Endogenous	SMAD5	NM_005903.5	2646.32	2402.11	1025.65	2462.46	830.75	2365.8	868.87	2327.18	1070.95	1156.93	1090.8	997.65	766.22	855.07	1202.63	1558.05	788.24	592.14	634.66	1077.36	983	1087.63	551.08	942.96	686.35	1119.94	1052.29	2040.05	805.73	1284.44	872.25	955.35	1205.83	1150.45	1282.46	1042.24	2569.73	1095.88	1062.13	1092.79	1135.31	995.84	796.65	846.76	629.35	853.73	804.33
Endogenous	SOCS1	NM_003745.1	1409.55	1266.23	64.22	1403.83	132.39	1299.89	109.45	1251.26	85.68	231.39	784.84	127.96	159.87	1573.85	205.91	1743.53	338.64	1526.07	2524.06	246.48	566.61	126.37	2273.2	1051.88	457.56	128.15	984.2	1275.03	258.63	160.56	218.06	72.56	516.78	277.7	1224.17	272.56	1336.26	195.62	1402.49	1029.56	691.51	131.33	2227.19	501.5	1631.61	6534.69	209.93
Endogenous	SOCS3	NM_003955.3	2400.79	2355.56	518.12	1910.14	1582.06	1793.85	2007.98	2327.18	60.91	159.4	10828.2	299.3	668.74	3046.88	226.55	1372.57	4675.86	5923.76	6596.27	128.66	571.88	188.33	2732.43	1929.49	2230.62	200.59	892.38	1785.04	1283.2	103.89	10248.9	1517.68	861.31	1190.13	1671.09	2125.63	1284.87	389.09	512.92	342.82	7131.8	480.79	2434.49	5163.48	821.87	5535.51	3819.51
Endogenous	SPP1	NM_000582.2	2255.28	2113.49	113.48	1933.15	72.81	1819.84	67.56	2040.27	50.2	21.34	811.45	27.15	124.78	78.41	97.09	28.25	85.14	5606.03	1604.33	32	224.01	73	918.46	655.09	285.98	117.01	27.85	1402.53	109.42	56.67	145.37	96.74	344.52	198.35	1068.72	238.28	1439.05	46.41	19.64	19.12	216.74	23.41	780.37	859.29	506.39	623.96	193.73
Endogenous	SRC	NM_005417.3	1245.86	1191.75	425.85	1403.83	860.53	1143.9	445.92	1378.78	500	493.62	705.03	681.01	438.68	823.33	453.1	1929.02	457.25	2286.7	2374.24	547.21	482.28	416.52	597	669.1	514.76	473.61	416.79	1657.54	746.04	590.28	436.12	441.4	895.76	932.27	1185.3	471.41	1901.6	529.02	542.07	530.31	660.54	431.68	807.78	452.31	603.46	1260.56	663.38
Endogenous	STAT1	NM_007315.2	2500.82	2122.8	1187.76	1979.18	1840.22	2118.82	3293.04	2271.39	2609.1	1866.51	2061.88	1583.23	5755.44	8716.85	4760.8	2411.27	4723.69	9618.59	13230	10241.9	6319.68	6488.95	13845.8	9722.14	1429.89	2496.18	14673.2	2295.05	4834.37	1511.11	4143.17	1445.12	1825.97	2439.76	1301.89	3249.29	23.94	7873.21	15526.1	15276.4	846.32	6908.09	18103.6	8464.67	12877.3	26503.4	3171.13
Endogenous	STAT2	NM_005419.2	2346.22	2392.8	1905.4	1864.11	5259.18	1923.84	2693.08	2183.73	2451.8	2195.59	2115.09	2897.53	3597.15	13343.2	3287.06	1743.53	5938.57	8585.97	13621.2	7296.6	4372.13	5279.25	8794.29	8478.86	2287.82	2590.9	8256.34	892.52	5630.15	2951.38	3270.93	2340.01	4099.82	5058.04	2098.57	3012.73	1953	7437	9491.34	9552.24	1486.22	3938.26	20893.6	6295.7	9292.95	20015.1	4611.25
Endogenous	STAT3	NM_139276.2	1891.53	1871.41	4509.74	2094.24	4775.96	1910.84	4928.07	1856.96	4435.74	4175.22	8792.9	3992.77	4564.19	6054.56	4713.89	1520.95	5364.61	5675.84	5639.08	4971.36	4293.06	4953.51	6498.13	6077.89	4518.45	4953.35	6436.5	1530.04	4715	4098.88	8577.09	5296.76	4237.63	4502.64	1768.24	5416.92	23.94	5458.7	6526.9	5737.45	4427.7	5256.72	7461.07	6372.85	6528.04	8444.5	6434.03
Endogenous	STAT4	NM_003151.2	1127.64	1238.3	59.23	943.56	95.98	1013.91	82.43	1075.92	67.6	21.34	532.1	136.63	179.37	147.49	128.52	28.25	110.97	972.45	678.35	83.71	181.84	68.71	298.5	314.32	1.86	83.58	43.33	1530.04	129.31	103.89	145.37	96.74	275.62	218.19	932.7	150.85	1284.87	111.37	76.76	97.63	268.35	63.95	491.69	282.57	286.36	657.68	134.95
Endogenous	STAT5A	NM_003152.2	963.95	828.64	331.08	1150.68	417.03	909.92	435.11	573.83	322.62	437.06	691.73	242.91	382.14	597.43	353.66	1743.53	316.63	717.3	805.29	497.6	366.32	345.98	436.27	379.67	171.59	295.31	247.6	510.01	288.47	155.83	254.41	193.49	275.62	416.54	796.68	460.27	1541.84	239.88	356.42	397.18	309.63	209.56	728.12	525.61	643.1	874.81	305.3
Endogenous	STAT5B	NM_012448.3	2191.63	1824.86	371.6	1633.97	711.59	1546.87	610.77	2096.06	451.81	390.78	3126.07	386.05	292.45	420.07	496.72	28.25	253.5	435.68	659.63	443.35	376.86	384.01	321.46	620.86	400.37	417.89	328.07	892.52	348.15	500.55	1889.87	465.58	792.4	357.04	660.66	738.83	23.94	525.45	481.98	298.44	330.27	366.59	724.69	1408.05	575.96	720.92	616.59
Endogenous	STAT6	NM_003153.3	2437.16	2532.46	3042.03	2163.29	5126.79	2352.8	3343.04	2582.22	3664.65	3085.14	6225.54	3691.31	3916.9	5938.81	3928.71	1706.44	3911.54	5155.91	5743.12	3618.07	3694.83	2870.89	4133.09	5175.39	3488.93	4112.01	4467.07	2040.05	4446.43	3848.6	5051.76	3670.24	4961.13	5355.57	1301.89	2791.6	1233.47	4554.15	5703.97	4867.65	2415.11	3669.89	7608.41	5141.3	4769.43	7559.16	5482.15
Endogenous	SYK	NM_003177.3	20.8	22.47	364.12	460.27	347.52	21.52	539.16	21.02	432.4	426.78	1449.96	316.65	399.68	377.13	491.56	1446.76	355.86	933.94	1225.62	379.79	482.28	341.69	505.16	687.77	629.15	284.16	262.04	3.21	208.89	174.72	1308.37	296.28	344.52	495.89	16.01	410.55	23.94	194.19	384.39	311.2	319.95	326.62	648.45	576.72	612.36	744.11	581.2
Endogenous	TAGAP	NM_054114.3	2755.45	2374.18	203.26	3014.79	1194.82	2157.82	940.48	1801.18	108.43	277.66	13927.6	258.09	2097.85	3326.93	326.92	1966.11	638.05	3478.19	8032.05	282.13	487.55	258.26	1722.12	1336.64	2345.02	206.16	209.43	4717.61	726.15	203.06	9158.59	701.4	792.4	654.57	2351.18	2022.77	2621.13	152.78	286.21	154.77	330.27	53.67	1889.68	4667.77	715.09	3771.15	1342.95
Endogenous	TAL1	NM_003189.2	3437.49	3007.3	17.41	2554.52	21.72	2586.78	37.84	2837.25	25.39	113.12	1050.89	75.91	19.07	28.72	26.74	1261.28	70.79	129.98	145.66	32	158.12	30.06	183.69	23.34	228.78	133.72	12.38	2167.55	49.74	33.06	254.41	18.14	241.17	198.35	1807.1	262.27	1901.6	19.48	16.74	19.12	18.7	9.95	53.97	372.26	18.37	67.45	35.39
Endogenous	TAP1	NM_000593.5	763.89	670.36	140.29	782.47	556.04	714.94	545.91	765.1	297.86	318.8	678.42	377.37	1048.93	1723.21	811.92	28.25	432.38	2772.93	3275.25	727.02	756.36	356.41	1997.66	1087.67	228.78	183.87	530.27	637.51	537.15	151.11	763.22	126.98	551.24	297.53	408.06	643.69	23.94	354.11	1075.22	985.18	227.06	292.36	3377.61	1530.53	2719.61	4009.35	719.16
Endogenous	TAP2	NM_000544.3	3146.49	2839.71	339.81	2025.2	1433.12	2482.79	1181.01	2908.98	524.1	565.61	1569.69	921.74	2275.27	3522.96	1053	28.25	1143.14	2982.34	4371.85	2512.81	1059.43	979.05	5373.01	2321.61	686.35	612.9	2134.5	1912.54	1750.72	415.55	1235.68	526.05	1412.54	1388.48	1301.89	1171.67	1336.26	656.1	4092.03	1858.31	402.52	706.34	5257.02	2725.44	4371.44	5788.47	1125.82
Endogenous	TAPBP	NM_003190.4	3182.86	2672.12	3061.99	2462.46	6483.79	2755.77	5260.49	2630.03	3977.24	3465.64	5680.14	4305.08	8952.91	8375.2	4078.81	3227.39	4856.66	7782.01	8290.08	6203.73	4893.93	3802.09	10539.4	8019.83	4175.27	3682.98	6710.92	2550.06	6614.93	3527.49	7595.81	3591.64	4409.9	4621.66	1845.97	3820.13	2415.55	4440.64	6453.11	6193.98	2198.37	3761.25	8553.25	5926.33	8981.52	13195.9	5208.65
Endogenous	TBK1	NM_013254.2	1391.37	1359.34	544.31	1288.77	949.9	1273.89	643.2	1402.69	486.61	498.76	904.56	635.46	1128.86	1187.39	740.62	28.25	543.35	1184.27	1608.49	705.32	529.72	586.45	803.66	981.86	571.96	601.76	654.07	1020.02	716.2	684.72	654.19	665.12	1171.38	1011.61	621.8	759.4	23.94	592.56	769.38	1016.24	619.26	507.63	1431.4	836.15	677.88	2017.32	921.29
Endogenous	TBX21	NM_013351.1	3910.37	3351.79	28.68	2669.59	102.6	2950.75	116.21	3674.08	54.89	113.12	758.24	27.15	122.83	110.15	139.31	28.25	62.18	216.63	318.37	120.91	160.76	50.92	183.69	239.63	285.98	117.01	78.41	765.02	129.31	5.09	436.12	54.42	310.07	317.37	1923.69	275.99	1953	47.83	80.33	71.56	216.74	26.84	280.11	496.67	408.51	619.74	67.78
Endogenous	TCF4	NM_003199.1	2118.88	2048.31	621.63	1495.89	400.48	1702.85	558.07	2135.91	666	647.88	877.96	583.41	953.39	687.04	955.44	28.25	1009.21	801.55	1096.6	590.61	787.98	868.63	849.58	1003.65	629.15	1025.22	1092.52	1530.04	636.62	986.94	726.87	592.56	413.43	456.21	699.52	506.55	23.94	1582.78	1166.86	913.62	877.28	1058.65	1080.19	667.38	635.82	1245.81	986.67
Endogenous	TCF7	NM_003202.2	3301.08	3398.34	306.76	2232.33	258.16	2521.79	502.67	3610.32	323.29	215.96	625.21	292.79	561.51	248.31	598.03	28.25	210.45	219.04	434.9	375.14	366.32	273.59	206.65	322.1	228.78	395.6	257.91	1785.04	437.68	240.83	290.75	290.23	344.52	436.38	1165.87	401.98	23.94	164.92	314.18	319.52	206.42	267.23	391.47	868.94	365.63	472.18	298.1
Endogenous	TFRC	NM_003234.1	1318.61	1080.02	806.18	1058.63	658.64	896.92	728.33	932.47	594.38	889.55	744.94	622.45	1202.95	1523.44	815.67	28.25	1074.26	2869.21	2804.98	877.39	843.33	923.84	1239.93	1073.67	514.76	690.91	683.99	1530.04	686.36	637.5	799.56	665.12	792.4	436.38	699.52	857.11	23.94	791.03	721.18	1612.57	1579.11	666.37	1669.53	915.23	786.28	3073.41	931.49
Endogenous	TGFB1	NM_000660.3	2937.33	2709.36	309.25	2899.72	632.16	2729.77	502.67	2606.13	410.31	560.47	3365.51	490.15	1460.31	1592.52	537.06	4191.9	716.49	3085.84	3699.74	282.13	874.95	352.11	1331.77	1005.2	915.13	462.46	389.97	2167.55	557.05	377.78	908.59	320.47	1136.93	852.92	2312.32	706.26	4933.89	616.83	545.64	298.99	990.81	551.6	1412.55	1460.12	897.91	2103.75	757.54
Endogenous	TGFBI	NM_000358.2	20.8	22.47	115.97	19.2	963.14	311.97	335.11	183.31	263.05	200.53	718.33	303.63	510.81	455.54	618.67	28.25	139.66	876.17	1506.53	139.51	326.79	194.46	941.43	1151.47	285.98	222.87	188.79	892.52	308.37	170	218.06	193.49	310.07	238.03	369.19	137.14	23.94	237.02	289.19	192.49	299.31	341.46	776.09	572.86	800.84	1131.98	406.06
Endogenous	TGFBR1	NM_004612.2	2755.45	3249.37	351.65	2140.27	479.91	2417.79	417.54	3028.52	487.28	519.33	1556.38	392.55	998.23	554.49	488.27	2077.4	443.86	411.61	578.47	418.54	537.62	495.66	505.16	529.05	343.17	434.6	399.25	1657.54	427.73	344.72	799.56	417.21	551.24	595.06	2079.14	716.54	2569.73	419.79	425.45	386.08	774.07	437.97	385.47	866.04	423.07	518.56	499.03
Endogenous	TGFBR2	NM_001024847.1	1682.37	1573.48	609.16	1887.12	996.23	1676.86	906.7	1442.53	716.87	1007.81	3192.58	1012.83	1891.19	800.93	994.37	2411.27	785.37	989.3	1086.2	723.92	827.52	914.02	1538.43	1559.15	1658.67	897.06	961.5	1530.04	1004.67	1001.11	1671.81	1064.19	1343.64	1467.82	1204.74	1000.24	2261.36	1023.77	791.39	897.53	1094.02	884.5	1457.95	1438.91	1198.02	1332.23	1428.12
Endogenous	THY1	NM_006288.2	2055.22	1815.55	18.7	1680	119.15	1520.87	67.56	1538.17	29.45	133.69	598.61	73.74	175.47	147.49	21.62	2299.98	64.09	132.39	120.69	96.11	339.97	39.87	4.41	20.23	171.59	22.29	31.98	1785.04	49.74	33.06	145.37	18.14	241.17	238.03	1399.05	137.99	2826.71	27.84	20.23	26.07	350.91	11.99	24.84	141.77	18.37	101.18	33.59
Endogenous	TICAM1	NM_014261.1	2382.6	1992.45	192.66	1749.04	393.86	1728.85	227.01	2151.85	218.21	323.94	1077.5	338.33	311.95	1769.88	272.51	1261.28	217.15	1882.32	2359.68	337.93	326.79	247.22	849.58	491.71	285.98	267.45	397.19	510.01	586.89	188.89	290.75	205.58	1378.09	535.56	893.84	513.41	1541.84	249.88	446.27	817.1	361.23	227.83	951.69	526.57	478.08	1528.27	443.85
Endogenous	TIGIT	NM_173799.2	2282.57	2039	23.69	1841.09	86.05	1598.86	118.91	1841.02	62.25	123.41	691.73	27.15	157.92	128.82	148.69	1520.95	68.88	293.66	230.97	96.11	218.74	55.82	183.69	216.29	171.59	78.01	25.79	2167.55	69.63	70.83	254.41	30.23	275.62	178.52	1496.2	215.13	1901.6	39.98	41.06	42.71	196.1	17.13	239.85	288.36	295.26	271.93	76.17
Endogenous	TIRAP	NM_148910.2	1445.93	1415.2	286.18	1012.6	559.35	1520.87	362.14	1721.48	340.03	442.2	598.61	364.36	467.92	440.6	331.61	1112.89	291.76	320.14	295.48	328.63	432.21	312.85	344.42	334.55	343.17	345.45	270.29	1402.53	457.57	283.33	581.5	314.42	930.21	892.59	990.99	317.13	1490.44	296.28	273.71	289.01	340.59	187.86	358.92	362.62	290.4	362.57	388.07
Endogenous	TLR1	NM_003263.3	3182.86	2988.68	678.36	2715.61	1112.07	2950.75	1239.11	2558.31	778.45	827.84	4695.76	600.76	1277.04	1497.3	1035.65	3858.03	532.83	1651.24	3560.32	624.71	985.64	696.25	1308.81	1459.57	1086.71	713.19	705.65	3697.59	964.88	344.72	3598.02	731.63	895.76	1507.49	2778.66	1150.24	3905.99	407.65	934.79	585.78	670.86	693.78	1662.68	2803.55	1466.58	3147.19	1297.96
Endogenous	TLR2	NM_003264.3	2719.07	2364.87	337.93	3037.81	1208.06	2365.8	789.14	2143.88	314.59	714.72	6584.7	496.66	2557.97	2283.3	542.22	5749.95	530.91	6210.2	6885.51	496.05	1035.71	461.31	2043.58	1643.18	3603.32	356.6	479.72	2932.57	994.73	434.44	4433.92	580.47	1757.07	694.24	2487.2	2042.49	5345.04	277.72	737.24	420.48	877.28	210.7	2107.26	4120.95	825.91	3811.2	1329.75
Endogenous	TLR3	NM_003265.2	2073.41	1657.27	215.73	1726.03	327.66	1819.84	367.54	1466.44	359.44	390.78	611.91	325.32	356.79	513.41	430.11	1261.28	184.62	401.98	1071.63	587.51	545.53	449.04	780.69	725.11	514.76	323.17	729.38	1657.54	576.94	203.06	290.75	241.86	447.88	337.2	1185.3	396.84	1490.44	380.52	907.42	770.5	288.99	363.16	926.85	594.08	825.11	1479.79	269.31
Endogenous	TLR4	NM_138554.2	1782.4	1796.93	115.35	1933.15	628.85	1481.87	579.69	1625.84	109.77	133.69	6664.52	171.34	797.42	700.11	263.13	1149.99	198.02	1023	1369.19	151.92	253	166.24	1033.27	877.61	1201.11	139.3	136.18	2295.05	308.37	108.61	3307.27	241.86	620.14	376.87	1379.62	659.97	1490.44	112.8	169.58	170.85	237.38	61.67	1242.08	2233.58	520.14	1342.77	830.72
Endogenous	TLR5	NM_003268.3	2400.79	2504.53	327.96	1910.14	304.5	1663.86	312.14	2526.43	649.93	473.05	971.08	294.96	313.9	304.32	442.78	1149.99	187.49	243.11	405.76	271.28	445.38	398.73	528.12	441.92	343.17	885.92	471.47	2040.05	338.21	354.17	617.84	495.82	482.33	416.54	1107.58	353.13	1541.84	419.79	409.38	339.49	443.8	423.12	268.98	663.52	203.04	301.44	434.25
Endogenous	TLR7	NM_016562.3	963.95	1778.31	17.46	828.49	21.72	1559.87	36.48	1928.69	36.14	21.34	465.58	27.15	72.14	102.68	100.38	28.25	43.05	178.12	532.7	60.46	137.04	30.06	183.69	149.38	228.78	55.72	24.76	3.21	4.73	5.09	145.37	18.14	241.17	7.12	1049.29	82.28	23.94	32.13	42.84	26.63	18.7	9.95	151.62	227.6	137.52	324.63	53.38
Endogenous	TLR8	NM_016610.2	1491.4	2225.21	34.92	1587.94	231.68	2040.83	229.72	1761.33	51.54	164.54	2088.48	145.31	296.35	322.98	102.72	2930.62	162.62	832.84	1710.45	131.76	371.59	58.28	597	437.25	457.56	172.73	24.76	2040.05	238.73	80.28	799.56	133.02	723.5	178.52	1865.4	304.27	2672.52	37.12	62.48	32.17	433.48	17.13	423.17	767.67	253.19	1336.45	311.89
Endogenous	TLR9	NM_017442.2	1855.15	1713.14	26.81	1610.96	125.77	1598.86	116.21	1538.17	48.86	334.22	1250.43	164.83	261.26	270.71	54.88	3598.36	121.49	286.44	237.22	141.06	516.54	68.09	252.58	70.02	343.17	83.58	24.76	1657.54	149.21	51.94	218.06	30.23	206.71	218.19	2059.71	138.85	3751.81	55.69	23.8	45.49	681.19	17.7	65.1	231.46	58.24	248.74	55.18
Endogenous	TMEM173	NM_198282.1	20.8	270.01	4029.03	552.33	2730.54	350.97	3974.08	21.02	3629.85	3969.54	1503.17	3194.65	2809.48	4286.55	3401.51	1854.82	3866.58	2886.06	4132.55	4334.24	3275.8	4281.8	5809.28	3746.94	4404.05	4223.44	3846.01	765.02	4774.69	3348.05	3052.86	3670.24	3410.78	4780.34	835.54	2876.45	1490.44	4494.18	5533.79	3927.96	2838.27	4859.87	5799.25	4086.23	5406.06	6503.07	3016.38
Endogenous	TNF	NM_000594.2	2700.89	2392.8	61.1	1979.18	175.42	2066.82	171.61	2462.67	65.6	133.69	957.77	97.6	834.46	1478.64	250.47	28.25	110.97	11195.2	8414.93	69.76	255.63	69.32	895.5	462.14	514.76	89.15	224.9	1275.03	169.1	61.39	617.84	60.47	275.62	158.68	1301.89	394.27	23.94	52.83	136.86	72.11	18.7	17.7	699.85	483.17	321.14	1791.77	147.55
Endogenous	TNFAIP3	NM_006290.2	1827.87	1498.99	1220.8	1726.03	1754.16	1338.89	1520.18	1697.57	747.66	925.54	6079.21	717.88	5915.32	25868.7	1596.16	1706.44	3754.66	32796.1	23284.6	1001.4	1117.41	1275.95	2296.16	3455.96	6463.09	880.35	3526.2	637.51	1422.46	628.05	3561.67	1148.84	2239.4	1328.97	816.11	4593.24	23.94	1053.05	3186.39	15524.3	1857.78	780.57	9068.93	7063.38	1860.53	32568	2939.01
Endogenous	TNFAIP6	NM_007115.2	391.04	381.73	22.45	713.42	281.33	623.95	110.8	270.97	28.78	251.95	1676.11	121.45	840.31	1006.29	21.62	2077.4	98.53	2481.67	1616.81	88.36	297.8	50.3	321.46	124.48	743.54	22.29	35.08	1147.53	129.31	56.67	872.25	72.56	723.5	198.35	738.39	282.85	3186.47	27.84	48.2	21.08	402.52	10.85	155.9	453.28	38.83	883.24	145.15
Endogenous	TNFRSF10C	NM_003841.3	3073.74	2895.57	163.98	2232.33	1505.93	2456.79	1802.59	2940.86	85.01	318.8	15311.1	206.04	372.39	735.58	69.42	3858.03	451.52	454.93	430.73	223.22	621.95	158.88	298.5	497.93	1201.11	72.43	52.61	2040.05	666.47	118.06	9994.49	864.65	826.86	833.09	2234.59	1159.67	3803.2	132.08	55.34	135.91	660.54	42.25	359.78	5839.53	95.45	1414.44	1888.16
Endogenous	TNFRSF11A	NM_003839.2	254.63	363.11	194.53	598.36	354.14	415.96	277.01	270.97	249	555.32	638.52	238.57	403.58	294.98	107.88	1483.86	171.23	182.94	212.25	396.84	382.13	349.05	367.39	200.73	400.37	150.44	189.82	637.51	387.94	250.28	363.44	223.72	723.5	654.57	680.09	224.56	2261.36	218.46	186.24	250.73	350.91	160.45	217.58	147.56	168.26	280.36	243.52
Endogenous	TNFRSF13B	NM_012452.2	20.8	22.47	17.41	19.2	21.72	21.52	24.88	21.02	25.39	21.34	22.58	27.15	19.07	28.72	54.88	28.25	26.86	22.8	26.74	32	48.69	30.06	4.41	48.24	1.86	2.28	11.22	892.52	4.73	33.06	1.79	2.07	4.17	7.12	16.01	21.53	23.94	19.48	16.74	19.12	18.7	9.95	17.1	14.51	18.37	65.35	19.43
Endogenous	TNFRSF13C	NM_052945.3	3073.74	2672.12	70.45	2232.33	198.58	2391.8	185.12	2932.89	44.85	21.34	545.4	121.45	193.02	104.55	216.23	28.25	80.35	117.95	106.12	122.46	48.69	111.03	114.81	154.05	343.17	105.86	31.98	1020.02	109.42	85	363.44	60.47	275.62	257.86	1573.93	245.99	2158.57	37.84	37.49	84.32	237.38	28.55	105.36	307.65	86.56	90.64	155.95
Endogenous	TNFRSF14	NM_003820.2	1400.46	1573.48	856.68	1173.7	1625.08	1416.88	1208.03	1896.81	1112.45	1285.47	1037.59	1145.13	532.26	1450.63	1143.06	28.25	724.15	2188.01	1999.69	1109.91	869.68	795.63	1194	1556.04	1029.52	1337.24	1201.88	1147.53	1681.09	1180.55	1344.71	1287.91	1240.28	1963.71	524.64	797.11	23.94	1148	1294.19	1065.61	732.79	810.26	1971.92	1427.33	1169.71	1745.39	1173.8
Endogenous	TNFRSF17	NM_001192.2	3910.37	2970.06	31.8	2922.74	72.81	2508.79	72.97	2781.46	25.39	123.41	771.54	27.15	58.49	63.48	57.22	1149.99	57.4	144.42	178.95	63.56	168.67	30.67	114.81	74.69	285.98	139.3	17.54	1530.04	4.73	37.78	254.41	18.14	241.17	7.12	1865.4	296.56	23.94	25.7	26.18	28.85	18.7	9.95	93.37	359.73	46.11	96.97	82.17
Endogenous	TNFRSF1B	NM_001066.2	20.8	214.14	92.9	529.31	764.55	350.97	554.02	21.02	91.03	21.34	8526.86	180.01	766.22	688.91	417.92	1595.15	307.07	5170.35	4178.33	77.51	260.9	78.52	1171.04	1341.31	857.93	33.43	70.15	510.01	318.31	75.56	4215.86	278.14	482.33	416.54	330.33	882.82	1336.26	90.67	158.28	83.76	18.7	45.11	1911.95	3010.9	1386.5	2240.77	1077.24
Endogenous	TNFRSF4	NM_003327.2	672.95	623.8	17.41	621.37	21.72	584.95	24.88	900.59	25.39	21.34	22.58	27.15	19.07	28.72	25.8	28.25	28.7	334.58	87.4	32	48.69	30.06	4.41	60.69	1.86	2.28	11.22	3.21	4.73	5.09	1.79	2.07	4.17	7.12	349.76	28.28	23.94	19.48	16.74	19.12	18.7	9.95	145.62	53.04	119.72	149.67	23.39
Endogenous	TNFRSF8	NM_152942.2	1827.87	1685.2	17.41	1472.88	158.87	1442.88	64.86	1450.5	25.39	21.34	811.45	27.15	46.79	59.74	33.77	28.25	52.61	216.63	280.91	32	134.41	30.06	160.73	98.03	114.39	44.57	11.22	2550.06	89.53	5.09	327.09	54.42	4.17	7.12	1340.75	213.42	1490.44	19.48	16.74	19.12	18.7	9.95	131.92	327.9	62.29	153.88	51.58
Endogenous	TNFRSF9	NM_001561.4	909.39	707.6	17.41	1012.6	76.12	727.94	56.75	765.1	25.39	21.34	532.1	27.15	91.63	54.14	21.62	28.25	40.18	146.83	122.77	32	48.69	30.06	4.41	42.01	1.86	66.86	13.41	637.51	49.74	5.09	290.75	24.19	4.17	7.12	388.62	75.43	23.94	19.48	16.74	22.19	18.7	9.95	64.25	129.23	47.73	183.39	26.39
Endogenous	TNFSF10	NM_003810.2	2009.75	1917.97	2450.34	1910.14	7777.9	1871.84	4742.95	1825.08	3254.35	3419.36	2221.51	4046.99	9202.47	17891.1	5334.91	3412.87	3328.01	10239.6	19512.1	10617	6093.04	4832.05	22548.3	13473.8	2630.99	2407.03	7324.75	2677.56	6197.14	3499.16	3997.8	2847.91	2170.5	4919.19	2079.14	3869.84	1953	3473.26	9782.31	8332.42	1290.12	2370.84	15580.9	6989.12	13124.8	34644.4	6270.29
Endogenous	TNFSF11	NM_003701.2	272.82	242.07	18.08	575.34	152.25	454.96	74.32	430.37	34.14	190.25	465.58	65.06	54.59	76.55	21.62	1966.11	42.09	98.69	83.23	51.16	210.83	30.06	206.65	29.56	343.17	27.86	14.44	1147.53	99.47	56.67	327.09	42.33	275.62	238.03	699.52	27.43	1747.42	24.99	22.61	19.12	319.95	10.28	22.27	25.07	18.37	90.64	19.43
Endogenous	TNFSF12	NM_003809.2	20.8	22.47	255.63	460.27	185.35	21.52	258.09	21.02	315.93	215.96	399.07	240.74	272.95	358.46	401.5	28.25	335.77	661.94	880.2	153.47	284.62	276.66	459.23	466.81	228.78	211.73	307.43	3.21	198.95	155.83	218.06	217.67	172.26	158.68	16.01	238.28	23.94	299.85	348.09	254.06	340.59	391.71	371.77	318.26	514.48	518.56	239.32
Endogenous	TNFSF13B	NM_006573.4	3019.17	2709.36	45.52	2600.55	354.14	2287.8	252.69	2319.21	80.99	21.34	2194.9	117.12	442.58	1394.62	314.26	1187.09	203.76	1983.41	2755.04	302.28	321.52	180.96	849.58	1090.78	343.17	206.16	499.32	1912.54	258.63	118.06	1126.65	120.93	447.88	277.7	1748.81	783.4	1490.44	189.19	606.34	790.47	227.06	103.35	1443.39	1797.67	985.27	3476.03	728.75
Endogenous	TNFSF15	NM_001204344.1	3464.77	3212.13	74.82	2968.76	231.68	3119.73	110.8	2940.86	101.74	246.81	1795.83	160.49	138.43	168.03	107.41	2003.21	206.63	659.53	588.88	145.71	397.95	111.03	4.41	136.93	457.56	228.44	144.43	3825.09	208.89	108.61	436.12	96.74	861.31	317.37	2331.75	395.13	3854.6	111.37	123.17	114.83	402.52	72.52	181.6	535.25	60.67	299.33	148.75
Endogenous	TNFSF4	NM_003326.2	2582.66	2355.56	63.6	2646.57	191.97	2443.79	98.64	1753.36	116.47	308.51	1636.2	145.31	107.23	162.43	83.49	1854.82	143.49	204.6	220.57	148.82	266.18	88.34	321.46	143.16	343.17	300.88	71.18	3187.57	189	170	581.5	96.74	206.71	297.53	1768.24	280.27	2929.49	131.36	61.29	94.86	402.52	64.52	137.06	393.48	51.77	202.36	121.16
Endogenous	TNFSF8	NM_001244.3	1054.89	763.46	17.41	1311.78	21.72	727.94	24.88	844.8	25.39	21.34	784.84	27.15	70.19	115.75	37.52	1149.99	71.75	127.57	139.42	32	134.41	30.06	4.41	54.46	228.78	61.29	13.41	510.01	49.74	28.33	218.06	48.37	310.07	158.68	680.09	186.85	23.94	20.7	19.64	19.12	18.7	9.95	77.95	299.93	42.06	94.86	65.38
Endogenous	TOLLIP	NM_019009.2	3282.89	3128.33	986.37	2117.26	896.94	2521.79	913.46	3243.71	1127.17	1079.8	1117.4	887.04	352.89	1039.9	1053.94	1224.18	936.51	1258.89	1475.32	1144.02	930.3	975.37	1331.77	1097.01	800.74	1231.37	1681.6	1020.02	1163.83	1270.28	690.53	1136.75	1481.45	1130.62	1515.64	836.54	1336.26	1177.98	1702.38	1333.54	1042.42	1243.66	1397.99	967.31	1229.57	1355.42	913.49
Endogenous	TP53	NM_000546.2	2264.38	1992.45	689.59	2025.2	764.55	2014.83	590.5	2159.82	860.11	570.75	864.66	778.6	458.17	793.46	849.44	2077.4	510.82	760.63	1059.15	655.72	1046.25	829.37	1125.12	1157.69	514.76	975.07	1096.65	1657.54	755.99	972.78	835.9	719.54	723.5	852.92	1340.75	526.26	2518.34	750.34	786.63	1036.77	1042.42	1008.98	969.68	728.13	933.5	942.26	1142.61
Endogenous	TRAF1	NM_005658.3	1746.03	1471.06	67.96	1127.67	158.87	1143.9	110.8	1155.62	89.02	21.34	731.63	73.74	278.8	435	128.52	28.25	71.75	1983.41	1760.39	80.61	144.95	60.12	114.81	210.07	171.59	178.3	73.25	765.02	119.37	99.17	254.41	60.47	4.17	7.12	874.4	330.84	23.94	148.5	90.44	80.43	18.7	43.97	262.98	363.58	148.03	389.97	157.15
Endogenous	TRAF2	NM_021138.3	2364.41	2225.21	318.61	2117.26	618.92	2157.82	393.22	2295.3	415.66	560.47	851.36	481.48	237.86	800.93	408.07	1743.53	324.29	945.97	1256.83	621.61	600.87	384.63	757.73	477.7	686.35	362.17	365.21	1402.53	517.26	330.56	327.09	362.79	792.4	912.43	1437.91	355.7	2261.36	429.79	526.6	687.85	423.16	284.93	715.27	565.15	418.22	1241.59	359.88
Endogenous	TRAF3	NM_145725.1	2464.44	2420.73	1122.92	2002.19	794.34	2287.8	1097.23	2390.94	905.62	1028.38	1064.19	769.93	1124.96	1973.38	1007.04	1780.63	952.77	1711.42	2118.3	1099.06	1130.59	1012.79	895.5	952.3	1143.91	908.21	1052.29	765.02	1203.62	906.67	908.59	822.33	1102.47	991.77	1457.34	1355.94	1953	1015.92	1152.58	1681.9	970.17	783.43	1469.09	1304.85	843.71	2213.36	862.51
Endogenous	TRAF4	NM_004295.2	2891.86	2439.36	2705.35	2324.38	2690.82	2144.82	3101.16	2390.94	2299.86	2118.46	1596.29	2604.74	1230.25	4874.64	2676.37	1372.57	2029.91	2132.65	2105.81	2669.37	2016.08	2684.41	2319.12	2063.31	2688.19	2401.46	2697.78	2167.55	3431.8	2398.89	1635.46	2600.01	4409.9	3867.91	1923.69	3249.29	2158.57	2076.11	2416.42	3794.27	2229.33	2040.79	3196.87	2257.7	2718.8	3667.86	2270.83
Endogenous	TRAF5	NM_004619.3	20.8	22.47	255.63	19.2	364.07	21.52	340.52	21.02	323.29	308.51	22.58	260.26	226.16	313.65	224.67	28.25	191.32	180.53	222.65	310.03	237.19	280.34	137.77	292.54	629.15	345.45	205.3	637.51	268.58	462.78	254.41	326.51	275.62	277.7	16.01	189.42	23.94	381.24	190.41	244.08	247.7	240.4	383.76	176.49	310.63	305.65	349.08
Endogenous	TRAF6	NM_145803.1	5583.65	4403.87	740.71	4211.5	873.77	4289.63	704.01	4303.69	732.93	776.43	2248.11	826.32	748.68	929.75	650.1	1817.73	761.45	876.17	996.72	872.74	903.94	852.07	895.5	1059.66	857.93	997.36	961.5	4462.6	895.25	996.39	1272.03	816.28	1274.74	1130.62	2836.96	1163.95	2826.71	832.44	919.92	853.71	701.83	791.99	1078.47	1265.31	735.31	1241.59	923.09
Endogenous	TYK2	NM_003331.3	336.47	344.49	1226.42	920.55	2154.64	493.96	1598.55	350.67	1125.17	1244.34	2500.86	1576.72	1076.22	1700.8	1288.46	1558.05	991.99	1509.22	1362.95	1424.6	1141.13	1212.77	849.58	1022.32	1372.69	997.36	1022.37	1657.54	1511.98	1284.44	1744.49	1154.89	2170.5	2142.23	524.64	1264.23	1850.21	1045.19	1093.07	1255.33	877.28	845.1	1436.54	1130.29	1198.83	1484.01	1560.67
Endogenous	UBE2L3	NM_198157.1	1655.09	1498.99	518.12	1334.79	367.38	1624.86	437.81	1506.29	621.15	498.76	957.77	438.1	524.46	505.95	587.24	2374.17	393.16	543.99	630.5	519.3	806.43	420.21	803.66	532.17	228.78	540.47	770.65	1275.03	407.84	429.72	654.19	483.72	654.59	476.05	1554.5	548.55	2415.55	664.67	805.67	579.13	557.33	694.35	591.06	677.98	613.17	718.82	461.84
Endogenous	VCAM1	NM_001078.3	1900.62	1843.48	17.41	1495.89	21.72	1559.87	40.54	1243.29	25.39	21.34	585.31	27.15	19.07	78.41	36.59	28.25	47.83	137.2	93.64	32	139.68	30.06	4.41	31.12	1.86	55.72	26.82	1147.53	49.74	5.09	109.03	2.07	241.17	7.12	738.39	143.14	1387.66	19.48	16.74	31.06	18.7	9.95	71.96	195.78	18.37	130.69	34.79
Endogenous	VTN	NM_000638.3	1755.12	1554.86	17.41	1426.85	21.72	1585.86	24.88	1546.14	25.39	128.55	345.86	27.15	52.64	74.68	21.62	28.25	35.39	72.21	95.72	32	160.76	30.06	4.41	18.67	171.59	78.01	11.22	1275.03	4.73	47.22	145.37	18.14	275.62	7.12	932.7	115.71	23.94	21.42	16.74	19.12	18.7	9.95	28.27	171.67	18.61	25.27	19.43
Endogenous	XBP1	NM_005080.2	20.8	22.47	6117.11	19.2	26785.8	21.52	9830.47	21.02	6016.73	7944.22	2886.63	10256.3	41107	18880.6	9936.7	5490.27	11136.7	10128.9	12091.8	7986.42	6161.56	6184.07	18667.8	18672.5	16472.3	7728.12	13275.3	765.02	9798.05	8584.99	9885.46	8241.41	8509.72	18764.3	641.23	7291.41	23.94	7924.61	10022.7	9520.63	8132.94	9405.69	18561.9	11843	12849	17348.5	28618.2
Endogenous	XCL1	NM_002995.1	3955.84	3100.4	26.81	3866.3	112.53	2976.75	67.56	2733.64	39.49	138.83	1662.8	127.96	42.89	123.22	51.59	1780.63	128.18	245.52	285.08	74.41	245.09	49.08	252.58	76.25	114.39	217.3	36.11	3697.59	119.37	51.94	508.81	36.28	620.14	297.53	2700.94	355.7	2466.94	57.83	29.16	34.95	371.56	18.84	123.35	487.99	46.11	120.15	83.97
Endogenous	XCR1	NM_005283.2	3037.36	2979.37	50.5	3152.87	278.02	2508.79	151.34	2534.4	73.63	509.05	1582.99	219.05	228.11	308.05	36.59	7567.67	149.23	322.55	264.27	186.02	635.13	88.95	505.16	56.02	400.37	72.43	35.08	3697.59	248.68	122.78	472.47	36.28	723.5	476.05	3594.78	194.56	7143.85	75.68	40.46	53.81	1186.91	25.12	96.8	222.78	52.58	215.01	36.59
Endogenous	ZAP70	NM_001079.3	1209.49	1191.75	33.05	851.51	79.43	935.92	137.83	1402.69	68.27	149.11	22.58	104.1	251.51	98.95	230.3	28.25	26.86	163.68	270.51	55.81	48.69	47.23	344.42	452.81	285.98	144.87	28.89	3.21	248.68	51.94	218.06	30.23	172.26	198.35	621.8	90.85	23.94	48.55	34.51	45.49	18.7	20.56	567.93	219.89	529.85	531.21	112.16
Endogenous	ZBTB16	NM_006006.4	200.07	270.01	309.25	19.2	198.58	285.98	154.04	215.18	192.1	349.65	22.58	353.52	220.31	336.05	170.26	1520.95	1361.24	909.87	249.7	330.18	368.96	704.84	160.73	563.29	343.17	846.92	883.1	892.52	218.84	103.89	145.37	435.35	826.86	198.35	16.01	788.54	1387.66	190.62	741.41	1210.39	1857.78	690.92	666.44	712.7	554.92	314.09	310.7
Endogenous	ZEB1	NM_001128128.1	1354.99	1340.71	18.7	1058.63	89.36	1234.89	90.53	1083.89	25.39	21.34	1170.61	67.23	81.89	28.72	34.24	28.25	69.83	161.27	147.74	32	129.13	30.06	183.69	63.8	1.86	89.15	25.79	2167.55	4.73	33.06	218.06	48.37	4.17	178.52	718.96	164.56	23.94	42.84	22.61	27.74	18.7	13.13	119.93	244.96	50.15	166.53	100.77
Endogenous	sCTLA4	NM_001037631.1	20.8	22.47	17.41	19.2	76.12	21.52	24.88	21.02	25.39	21.34	22.58	27.15	19.07	28.72	21.62	28.25	26.86	77.03	26.74	32	48.69	30.06	137.77	23.34	171.59	2.28	12.38	3.21	4.73	28.33	1.79	2.07	4.17	7.12	16.01	21.53	23.94	19.48	16.74	19.12	18.7	9.95	77.95	14.51	43.68	56.92	19.43
Housekeeping	ABCF1	NM_001090.2	200.07	223.45	625.37	483.29	668.57	402.97	644.55	270.97	674.7	843.27	665.12	704.86	571.25	1202.32	793.15	1520.95	653.36	1400.91	1494.04	877.39	740.55	660.67	1148.08	871.38	514.76	534.9	831.51	510.01	765.94	604.44	545.15	665.12	895.76	793.42	602.37	690.83	23.94	639.68	918.73	1258.66	856.64	665.8	1065.62	629.76	918.13	1576.76	749.75
Housekeeping	ALAS1	NM_000688.4	20.8	22.47	890.98	19.2	969.75	21.52	1035.07	21.02	742.97	750.72	505.49	1201.52	1727.41	982.02	1012.67	28.25	1051.3	1150.57	1390	1069.61	814.34	994.38	987.35	969.41	1086.71	880.35	983.17	3.21	1303.09	1114.44	654.19	810.23	930.21	1031.44	446.92	1344.8	23.94	1361.46	865.18	1079.48	866.96	916.47	1043.35	1007.81	1096.91	942.26	1321.35
Housekeeping	EEF1G	NM_001404.4	11558.3	10911.9	17938	8399.99	10167.5	10087.1	12665.4	10432.5	24013.3	16736.9	6757.63	14971.3	19847.7	9590.59	11615.4	5008.02	18834.5	6306.48	5609.95	9690.04	14423.5	16272.1	11205.3	10339.9	15786	20326	17419.5	10710.2	12483.8	19677.5	11484.6	17855.4	7028.27	10155.7	7714.19	8501.65	3700.41	17380.6	14511	10835.9	16544.5	19907.7	6959.96	9748.31	8377.25	6838.24	11770.4
Housekeeping	G6PD	NM_000402.2	954.86	1685.2	1131.64	828.49	2018.94	1312.89	1510.72	1785.24	896.25	822.7	1955.46	1802.28	2261.62	1928.57	992.03	28.25	1678.83	1603.1	1498.21	1590.46	1209.65	1072.9	1699.16	1461.12	1487.08	924.92	1241.08	1020.02	2009.35	1142.78	1744.49	1160.93	2893.99	2459.59	1146.44	1373.09	23.94	1088.03	1306.09	1295.27	1145.63	1063.22	1870.84	1396.47	1617.85	1876.09	2117.29
Housekeeping	GAPDH	NM_002046.3	37439.6	36283.1	13757.4	25913.4	12044.2	30222.4	15393.6	34581	15740.9	10684.9	18596.8	13225.4	21857.8	11229.8	14100.9	6417.68	18355.2	17949.4	15874.8	12784.2	12910.8	15085.7	20252.1	14783.9	12068.2	12915.5	15796.7	22823	12881.7	14941.1	18026.4	16017.2	10094.5	11207	19800.4	14960	11769.4	12262.4	11803	12716.4	16771.6	16040.8	13071.9	14644.6	18787.3	12679.4	13695.8
Housekeeping	GUSB	NM_000181.1	20.8	22.47	612.9	19.2	850.6	21.52	849.95	21.02	654.62	673.59	345.86	667.99	662.89	827.06	674.49	1149.99	519.43	698.05	638.82	651.07	774.81	635.52	757.73	748.46	1029.52	624.04	673.67	3.21	855.46	760.28	617.84	707.44	792.4	595.06	466.35	671.97	1387.66	680.37	675.96	530.31	516.05	580.15	686.14	604.69	729.65	539.64	820.52
Housekeeping	HPRT1	NM_000194.1	2910.04	3379.72	587.33	1933.15	585.82	2976.75	575.64	3203.86	598.39	601.6	1170.61	485.81	820.81	556.36	650.56	28.25	595.01	654.72	784.48	649.52	643.04	648.4	482.19	686.21	571.96	618.47	781.99	3060.07	527.2	646.94	690.53	695.35	413.43	476.05	1962.55	754.25	1696.02	625.4	620.02	639.59	681.19	853.09	579.07	972.13	496.68	522.78	579.4
Housekeeping	OAZ1	NM_004152.2	300.1	22.47	4951.18	19.2	2627.94	311.97	3828.14	278.94	4785.13	4020.96	6890.66	3203.33	1444.71	2598.81	5413.24	1817.73	2915.72	5418.28	5984.5	3115.82	3444.47	3618.06	4867.86	4831.5	4232.47	3593.83	5553.4	3.21	3809.8	3111.94	6360.13	4371.64	2962.9	2975.31	816.11	3905.84	23.94	3843.08	5851.54	3194.07	2993.09	5386.91	4130.57	4338.9	4990.27	4553.2	3039.18
Housekeeping	POLR1B	NM_019014.3	1500.49	1368.65	268.1	1150.68	271.4	1065.91	236.47	1299.08	261.04	467.91	638.52	249.41	191.07	252.04	264.54	28.25	230.54	245.52	224.73	311.58	421.66	288.93	206.65	283.2	228.78	390.03	238.31	1402.53	218.84	212.5	363.44	235.81	585.69	396.71	699.52	305.13	23.94	267.72	295.73	298.44	381.88	263.24	331.51	352.01	232.16	297.22	206.33
Housekeeping	POLR2A	NM_000937.2	2318.94	1973.83	4343.89	2071.23	4971.23	1715.85	4736.19	2287.33	3870.81	4041.53	3604.96	4242.19	5424	6101.24	3188.56	2633.85	6280.08	5030.75	5564.17	4776.04	4132.3	4365.84	4638.24	4576.31	5376.38	5075.93	4414.45	1402.53	5431.2	4991.38	4651.98	3875.82	5822.44	5058.04	1884.83	4024.98	2672.52	4325.7	5336.24	5706.38	3921.97	4188.93	5809.53	4536.61	4777.52	5761.07	3964.06
Housekeeping	PPIA	NM_021130.2	2555.38	2057.62	639.71	2439.45	552.73	2300.8	576.99	1976.51	544.85	627.31	917.87	494.49	534.21	479.81	456.38	1854.82	611.27	358.65	405.76	587.51	672.03	614.67	642.92	350.11	629.15	601.76	400.28	2295.05	507.31	651.67	690.53	628.84	585.69	595.06	1845.97	617.12	2107.18	414.79	376.06	561.37	928.89	390.57	420.6	433.02	371.3	406.84	428.26
Housekeeping	RPL19	NM_000981.3	16550.9	15529.9	21965.1	11691	19517.6	12790.9	19851.5	14903.5	26789.8	20516.2	7462.66	19334.9	24846.7	16765.3	20050.7	9533.79	28540.2	14550.6	12836.7	18867	19032.8	24306.3	17198.2	17457.2	20990.8	20036.3	22008.3	8542.7	16303.6	19309.1	14428.4	20667	9922.26	15213.8	10881.5	17197	4265.75	22245.3	24299.9	19589.3	23965.3	30031.7	19021	17978.6	17613.6	17329.6	20901.8
Housekeeping	SDHA	NM_004168.1	6711.29	5577	2984.67	4809.86	3922.05	5394.54	3168.72	7125	2497.32	4046.67	1649.5	3379	1626.03	4491.91	3037.53	1520.95	2474.72	2216.9	1708.37	3394.85	2640.67	2806.48	1171.04	2240.7	2916.97	3114.65	2055.06	5610.13	2486.82	2904.16	2289.65	2962.8	4926.68	4423.3	2798.1	3028.16	2466.94	4424.93	2671.09	3021.55	1723.6	2052.78	2417.35	2484.33	2121.01	2483.18	3036.18
Housekeeping	TBP	NM_001172085.1	1727.84	1787.62	683.35	1887.12	840.67	1572.87	674.28	1410.65	629.85	761	944.47	750.41	491.32	716.91	704.04	1632.24	374.03	517.52	576.39	730.12	566.61	591.97	482.19	515.05	514.76	612.9	426.07	637.51	706.26	637.5	763.22	586.51	1171.38	971.94	1340.75	542.55	1798.81	507.6	492.69	598.54	464.44	392.28	636.46	604.69	478.08	611.31	587.2
Housekeeping	TUBB	NM_178014.2	5838.28	5111.47	1131.02	4418.63	1039.26	4354.63	1037.77	5005.04	1417.67	920.4	1849.04	1299.12	1251.69	896.14	2045.97	1224.18	1246.45	1954.53	1964.32	1051.01	1346.69	1296.19	2250.24	2446.09	1086.71	1448.67	1579.46	5227.62	1094.2	1223.05	1017.62	1318.14	551.24	694.24	2992.41	1522.22	1336.26	1320.77	1265.04	1176.56	1579.11	1819.81	1421.97	1736.91	3069.07	1840.25	1641.65
[truncated: 13 more columns]
