# Supplementary material for: Immunovirological and environmental screening reveals actionable risk factors for fatal COVID-19 during post-vaccination nursing home outbreaks
Source: Nat Aging. 2023 May 22;3(6):722–33. doi: 10.1038/s43587-023-00421-1 (PMC10275758; doi:10.1038/s43587-023-00421-1)
Supplement: Source Data — Statistical source data for Figs. 2–4 [file 43587_2023_421_MOESM5_ESM.xlsx]

## Sheet: Source data FIg. 2
Gene ID	log2FoldChange	pvalue	-log p-value	FDR q value
ABCB1	0.927095	0.167492	0.776006	0.283366
ABL1	0.390643	0.092376	1.03444	0.19583
ACE2	1.29	0.00129	2.88941	0.079767
ADA	1.30329	0.033117	1.47995	0.121596
ADGRE5	-1.14237	0.025725	1.58965	0.106221
AHR	-0.63104	0.097048	1.01301	0.20417
AICDA	1.12047	0.089478	1.04828	0.194386
AIRE	1.7132	0.020724	1.68353	0.099952
Antisense ORF1ab	4.9	7.02e-12	11.1537	3.88417e-09
APP	-1.41014	0.062989	1.20074	0.159871
ARG1	1.80046	0.018124	1.74175	0.099952
ARG2	0.510856	0.300042	0.522817	0.416089
ARHGDIB	-0.02674	0.925289	0.033723	0.887283
ATG10	0.362474	0.386696	0.412631	0.492993
ATG12	0.442663	0.350417	0.455415	0.457204
ATG16L1	-0.16592	0.664144	0.177738	0.711221
ATG5	0.220758	0.260351	0.58444	0.380513
ATG7	0.07361	0.806216	0.093549	0.820335
ATM	1.44722	0.00711	2.14813	0.081503
B2M	-1.50809	0.00324	2.48952	0.079767
B3GAT1	1.62958	0.018682	1.72858	0.099952
BATF	-0.04036	0.933448	0.02991	0.89127
BATF3	1.32237	0.03888	1.41027	0.126272
BAX	-0.5481	0.237981	0.623458	0.357812
BCAP31	-0.32503	0.101647	0.992906	0.207275
BCL10	0.249117	0.215822	0.665904	0.332123
BCL2	0.19953	0.633791	0.198054	0.69167
BCL2L11	-0.46008	0.3129	0.504595	0.422262
BCL3	-0.78217	0.194617	0.71082	0.30943
BCL6	-1.77187	0.020249	1.69359	0.099952
BID	1.737	0.007115	2.14784	0.081503
BLNK	0.445175	0.081324	1.08978	0.183118
BST1	0.321893	0.479435	0.319271	0.568033
BST2	-0.0196	0.971279	0.012656	0.918647
BTK	0.467207	0.45811	0.33903	0.549831
BTLA	1.3225	0.031795	1.49764	0.121596
C14orf166	0.160476	0.332865	0.477731	0.43851
C1QA	0.84447	0.096508	1.01544	0.203809
C1QB	0.502537	0.301203	0.521141	0.416639
C1QBP	-0.02989	0.849221	0.07098	0.854316
C1R	-0.97605	0.065658	1.18271	0.162181
C1S	0.631674	0.131058	0.882535	0.240114
C2	0.474223	0.206638	0.684789	0.32026
C3	-1.70835	0.007105	2.14846	0.081503
C4A/B	0.866007	0.057424	1.24091	0.150582
C4BPA	1.77709	0.0068	2.16748	0.081503
C5	1.02663	0.079849	1.09773	0.182564
C6	1.38347	0.003625	2.4407	0.079767
C7	1.01782	0.106406	0.973035	0.208037
C8A	1.46019	0.044375	1.35286	0.130517
C8B	1.77846	0.020521	1.68781	0.099952
C8G	0.707524	0.272003	0.565426	0.391925
C9	2.21156	0.002433	2.61387	0.079767
CAMP	1.89112	0.006879	2.16249	0.081503
CARD9	0.314249	0.579322	0.23708	0.652829
CASP1	0.60609	0.046403	1.33345	0.132344
CASP10	0.402282	0.511856	0.290852	0.597489
CASP2	0.658239	0.036013	1.44354	0.122178
CASP3	-0.63637	0.149672	0.824859	0.262068
CASP8	-0.5031	0.232433	0.633703	0.351303
CCBP2	0.318969	0.488798	0.310871	0.574208
CCL11	1.81879	0.007498	2.12504	0.081503
CCL13	1.73006	0.011534	1.93803	0.081503
CCL15	1.27592	0.009561	2.01951	0.081503
CCL16	1.49078	0.025566	1.59234	0.106221
CCL18	0.95739	0.152802	0.81587	0.265866
CCL19	1.42885	0.047163	1.3264	0.132463
CCL2	0.884286	0.320028	0.494812	0.428745
CCL20	0.899039	0.176019	0.75444	0.290194
CCL22	1.40104	0.041097	1.38619	0.128249
CCL23	1.11538	0.105248	0.977784	0.207978
CCL24	1.50473	0.005287	2.27681	0.081503
CCL26	0.208425	0.753846	0.122717	0.773846
CCL3	1.53769	0.037718	1.42345	0.124404
CCL4	1.43066	0.047711	1.32138	0.133326
CCL5	-0.30827	0.637767	0.195338	0.693274
CCL7	0.843312	0.116796	0.932571	0.223279
CCL8	1.76001	0.050798	1.29415	0.138559
CCND3	0.05597	0.873735	0.05862	0.8647
CCR1	1.24028	0.032011	1.4947	0.121596
CCR10	1.41144	0.035271	1.45259	0.121972
CCR2	0.4943	0.443818	0.352795	0.540891
CCR5	1.35661	0.016244	1.78931	0.094608
CCR6	0.76313	0.242682	0.614963	0.361757
CCR7	1.57277	0.010461	1.98042	0.081503
CCR8	1.34727	0.065392	1.18448	0.162181
CCRL1	0.283882	0.360956	0.442546	0.465541
CCRL2	1.24421	0.025704	1.59	0.106221
CD14	-0.72557	0.233017	0.632612	0.351303
CD160	1.79102	0.007591	2.11973	0.081503
CD163	0.969638	0.144969	0.838726	0.257088
CD164	-1.4186	0.016046	1.79465	0.094449
CD19	1.4016	0.004051	2.39249	0.079767
CD1A	1.99493	0.012578	1.9004	0.083469
CD1D	1.32146	0.01741	1.75919	0.098877
CD2	0.006289	0.990549	0.004124	0.932093
CD209	1.31928	0.044583	1.35083	0.130517
CD22	0.736021	0.24603	0.609012	0.36398
CD24	-1.3112	0.012672	1.89716	0.083469
CD244	0.202783	0.66456	0.177466	0.711221
CD247	-0.08577	0.885989	0.052572	0.870724
CD27	1.14586	0.104587	0.980523	0.207579
CD274	0.788838	0.125317	0.901991	0.231126
CD276	0.496485	0.072106	1.14203	0.172704
CD28	0.797205	0.192567	0.715418	0.308945
CD34	1.21516	0.082894	1.08148	0.1849
CD36	0.312119	0.251034	0.600268	0.370392
CD3D	0.265622	0.675426	0.170422	0.718679
CD3E	0.844848	0.080659	1.09335	0.183118
CD3EAP	1.13359	0.022199	1.65366	0.100678
CD4	-0.21627	0.615352	0.210877	0.679589
CD40	0.709506	0.01203	1.91972	0.083202
CD40LG	1.01209	0.154045	0.812353	0.266072
CD44	-0.23814	0.402813	0.394896	0.506537
CD45R0	-1.34444	0.047041	1.32753	0.132463
CD45RA	-1.14037	0.019771	1.70397	0.099952
CD45RB	-0.37746	0.540584	0.267137	0.625743
CD46	-1.29641	0.006749	2.17073	0.081503
CD48	0.85299	0.102244	0.990363	0.207275
CD5	-0.466	0.290493	0.536865	0.407944
CD53	-0.19713	0.752338	0.123587	0.773733
CD55	0.485359	0.274714	0.561119	0.39333
CD58	0.204012	0.389852	0.4091	0.495874
CD59	-0.82352	0.010337	1.9856	0.081503
CD6	1.04843	0.034316	1.4645	0.121596
CD7	-1.3081	0.014647	1.83426	0.088089
CD70	1.57986	0.023017	1.63794	0.101074
CD74	-0.90685	0.042598	1.37061	0.128249
CD79A	1.43382	0.017513	1.75664	0.098877
CD79B	1.4033	0.032494	1.48819	0.121596
CD80	1.44876	0.037502	1.42594	0.124404
CD81	-1.93193	0.030274	1.51893	0.117962
CD82	-0.9617	0.021162	1.67444	0.099952
CD83	0.726057	0.243584	0.613351	0.361757
CD86	1.3872	0.036015	1.44352	0.122178
CD8A	0.382937	0.569424	0.244564	0.647617
CD8B	0.554819	0.402287	0.395464	0.506537
CD9	-2.38617	0.008961	2.04766	0.081503
CD96	0.336763	0.447867	0.348851	0.544268
CD99	-0.17527	0.357192	0.447098	0.461762
CDH5	2.03528	0.004908	2.30905	0.081503
CDKN1A	0.604394	0.02044	1.68952	0.099952
CEACAM1	0.541428	0.198161	0.702981	0.311769
CEACAM6	-0.41619	0.136939	0.863473	0.246001
CEACAM8	1.78359	0.025065	1.60094	0.10609
CEBPB	0.030539	0.910345	0.040794	0.880584
CFB	-0.33155	0.40395	0.393672	0.506815
CFD	-0.31491	0.455808	0.341218	0.548258
CFH	-0.5717	0.088555	1.05279	0.194386
CFI	0.7888	0.042881	1.36773	0.128249
CFP	0.917667	0.061973	1.2078	0.15882
CHUK	0.371323	0.056303	1.24947	0.149674
CIITA	-0.32358	0.544438	0.264051	0.628888
CISH	0.579685	0.330967	0.480215	0.438096
CLEC4A	0.06107	0.895166	0.048096	0.87508
CLEC4E	1.46268	0.038022	1.41997	0.124483
CLEC5A	0.497771	0.306003	0.514274	0.418053
CLEC6A	1.59814	0.029238	1.53405	0.115553
CLEC7A	0.133213	0.810106	0.091458	0.822443
CLU	1.17984	0.073643	1.13287	0.17339
CMKLR1	0.922911	0.177274	0.751354	0.290194
CR1	0.264559	0.715732	0.14525	0.748344
CR2	1.95101	0.000535	3.272	0.079767
CRADD	0.01195	0.975098	0.010952	0.920686
CSF1	0.935658	0.080987	1.09159	0.183118
CSF1R	0.706666	0.262254	0.581278	0.380513
CSF2	1.72178	0.009199	2.03626	0.081503
CSF2RB	-0.38621	0.613149	0.212434	0.678511
CSF3R	-1.53589	0.064266	1.19202	0.162181
CTLA4_all	0.382942	0.612686	0.212762	0.678511
CTLA4-TM	-0.10585	0.863354	0.063811	0.862263
CTNNB1	-0.11944	0.487709	0.311839	0.574208
CTSC	-0.2814	0.308657	0.510523	0.418989
CTSG	1.82454	0.011472	1.94035	0.081503
CTSS	-0.96474	0.025118	1.60001	0.10609
CUL9	-0.43561	0.2618	0.58203	0.380513
CX3CL1	-0.23978	0.559441	0.252245	0.639543
CX3CR1	1.66934	0.000695	3.15792	0.079767
CXCL1	-0.56975	0.147752	0.830466	0.260354
CXCL10	0.963137	0.277099	0.557365	0.39333
CXCL11	0.89039	0.341701	0.466354	0.449081
CXCL12	0.224811	0.660474	0.180145	0.709593
CXCL13	-0.1231	0.869517	0.060722	0.8647
CXCL2	0.993139	0.078782	1.10357	0.181625
CXCL9	0.860413	0.115524	0.937328	0.221942
CXCR1	1.18112	0.129943	0.886249	0.238862
CXCR2	0.657869	0.329259	0.482462	0.43688
CXCR3	0.760524	0.188827	0.723936	0.305936
CXCR4	0.208985	0.621353	0.206662	0.683488
CXCR6	0.397999	0.586533	0.231707	0.659611
CYBB	0.22138	0.705953	0.151224	0.741184
DEFB1	1.07254	0.04396	1.35694	0.13007
DEFB103A	1.91605	0.011637	1.93416	0.081503
DEFB103B	1.20064	0.108631	0.964045	0.210897
DEFB4A	1.15327	0.079658	1.09877	0.182564
DPP4	0.508025	0.315498	0.501003	0.424076
DUSP4	-0.03055	0.939605	0.027055	0.894808
E	5.43	0.00194	2.7122	0.079767
EBI3	0.070627	0.89122	0.050015	0.874312
EDNRB	1.22547	0.066973	1.1741	0.164653
EGR1	1.60738	0.008253	2.08338	0.081503
EGR2	1.45353	0.03552	1.44953	0.12207
ENTPD1	0.142793	0.78861	0.103138	0.80654
EOMES	2.00403	0.007008	2.15438	0.081503
ETS1	-0.27577	0.556114	0.254836	0.637293
FADD	-0.16398	0.751571	0.12403	0.773733
FAS	0.610918	0.263395	0.579392	0.380513
FCAR	1.68181	0.010531	1.97754	0.081503
FCER1A	-0.0701	0.88425	0.053425	0.870561
FCER1G	0.402033	0.503734	0.297799	0.589252
FCGR1A/B	1.50409	0.024764	1.60618	0.10609
FCGR2A	-0.3088	0.651893	0.185823	0.704477
FCGR2A/C	0.642694	0.240295	0.619255	0.360312
FCGR2B	0.891129	0.163639	0.786113	0.278589
FCGR3A/B	0.503274	0.405687	0.391809	0.507752
FCGRT	-0.29262	0.393072	0.405528	0.49769
FKBP5	0.79566	0.00257	2.59008	0.079767
FN1	-1.419	0.040585	1.39163	0.128249
FOXP3	1.57625	0.013808	1.85988	0.087816
FYN	-1.35322	0.008117	2.09058	0.081503
GATA3	1.92346	0.007402	2.13063	0.081503
GBP1	0.231799	0.686853	0.163136	0.723878
GBP5	-0.86788	0.212748	0.672135	0.328809
GFI1	0.451597	0.408545	0.38876	0.509117
GNLY	0.446827	0.434097	0.362414	0.533746
GP1BB	0.564689	0.143744	0.842409	0.25656
GPI	-0.46833	0.173828	0.759881	0.289093
GPR183	1.07972	0.134743	0.870493	0.245241
GZMA	0.41784	0.432066	0.36445	0.533621
GZMB	0.478268	0.562241	0.250078	0.641418
GZMK	1.17835	0.072804	1.13784	0.172762
HAMP	0.32636	0.595299	0.225265	0.666759
HAVCR2	0.753134	0.292518	0.533848	0.409747
HFE	0.930214	0.041574	1.38118	0.128249
HLA-A	-1.47502	0.012541	1.90168	0.083469
HLA-B	-1.12274	0.011623	1.93468	0.081503
HLA-C	-1.71076	0.007261	2.13897	0.081503
HLA-DMA	0.135292	0.675183	0.170578	0.718679
HLA-DMB	0.083067	0.839403	0.076029	0.845978
HLA-DOB	1.42723	0.003199	2.49499	0.079767
HLA-DPA1	-0.06149	0.873285	0.058844	0.8647
HLA-DPB1	-0.31431	0.488052	0.311534	0.574208
HLA-DQA1	-0.94326	0.34552	0.461527	0.453024
HLA-DQB1	-0.8087	0.304801	0.515984	0.417442
HLA-DRA	-1.3893	0.021244	1.67276	0.099952
HLA-DRB1	-1.5419	0.034739	1.45918	0.121652
HLA-DRB3	-0.7821	0.135749	0.867263	0.245878
HRAS	0.313377	0.417945	0.378881	0.518495
ICAM1	0.880608	0.05893	1.22966	0.15308
ICAM2	1.33989	0.04254	1.37121	0.128249
ICAM3	0.429004	0.243874	0.612835	0.361757
ICAM4	1.5266	0.020215	1.69432	0.099952
ICAM5	1.12722	0.020549	1.68722	0.099952
ICOS	1.0527	0.106399	0.973062	0.208037
ICOSLG	0.974906	0.052644	1.27865	0.142087
IDO1	-0.06459	0.924662	0.034017	0.887283
IFI16	-0.75844	0.118393	0.926674	0.224339
IFI35	0.79578	0.036717	1.43514	0.123124
IFIH1	0.393958	0.45006	0.34673	0.544898
IFIT2	0.953428	0.198511	0.702215	0.311769
IFITM1	0.333125	0.553705	0.256722	0.636933
IFNA1/13	1.81514	0.023972	1.62029	0.104358
IFNA2	1.74612	0.00916	2.03811	0.081503
IFNAR1	0.264599	0.483383	0.315709	0.571487
IFNAR2	-1.00209	0.033395	1.47632	0.121596
IFNB1	1.91352	0.014189	1.84804	0.088012
IFNG	1.68825	0.006926	2.1595	0.081503
IFNGR1	-0.02847	0.873845	0.058566	0.8647
IGF2R	-1.90125	0.004284	2.3681	0.079767
IKBKAP	-0.63352	0.13158	0.880811	0.240275
IKBKB	-0.9234	0.023006	1.63816	0.101074
IKBKE	-0.06746	0.875265	0.05786	0.8647
IKBKG	-0.20875	0.602726	0.21988	0.673714
IKZF1	0.199272	0.717739	0.144033	0.748344
IKZF2	-0.7875	0.046316	1.33427	0.132344
IKZF3	0.373809	0.571361	0.243089	0.647617
IL10	0.467035	0.393079	0.40552	0.49769
IL10RA	0.889566	0.105932	0.974971	0.208037
IL11RA	0.53843	0.285499	0.544396	0.402963
IL12A	0.797814	0.034361	1.46393	0.121596
IL12B	1.37859	0.071387	1.14638	0.171732
IL12RB1	1.2007	0.049952	1.30145	0.138192
IL13	1.6359	0.036214	1.44113	0.122178
IL13RA1	-0.08275	0.604454	0.218637	0.674283
IL15	1.05677	0.014316	1.84418	0.088012
IL16	-0.30538	0.468078	0.329682	0.559368
IL17A	0.896569	0.100036	0.999842	0.205762
IL17B	1.93026	0.002296	2.63903	0.079767
IL17F	1.98542	0.009181	2.03712	0.081503
IL18	0.640032	0.014991	1.82416	0.089188
IL18R1	0.554534	0.230788	0.636787	0.35081
IL18RAP	0.20963	0.748181	0.125993	0.772329
IL19	0.326213	0.531558	0.274449	0.619025
IL1A	0.512917	0.470157	0.327757	0.560642
IL1B	0.876542	0.194073	0.712034	0.30943
IL1R1	0.185213	0.556321	0.254674	0.637293
IL1R2	1.10353	0.033617	1.47344	0.121596
IL1RAP	0.501902	0.061489	1.2112	0.15882
IL1RL1	0.721019	0.302346	0.519496	0.41666
IL1RL2	0.693015	0.191228	0.718449	0.308474
IL1RN	-0.06749	0.899787	0.045861	0.8765
IL2	1.76546	0.020727	1.68347	0.099952
IL20	1.61908	0.028082	1.55157	0.112593
IL21	1.15454	0.083248	1.07962	0.1849
IL21R	1.08196	0.091416	1.03898	0.195291
IL22	1.64544	0.033566	1.4741	0.121596
IL22RA2	0.620645	0.117782	0.92892	0.223948
IL23A	1.20508	0.070271	1.15322	0.17053
IL23R	1.69006	0.021497	1.66762	0.099952
IL26	1.41985	0.053675	1.27023	0.144167
IL27	1.36196	0.056537	1.24766	0.149674
IL28A	2.31443	0.002179	2.66183	0.079767
IL28A/B	0.800908	0.294992	0.53019	0.411806
IL29	1.16981	0.069994	1.15494	0.17053
IL2RA	0.627547	0.371771	0.429725	0.476159
IL2RB	0.581514	0.121806	0.91433	0.227687
IL2RG	-0.0458	0.924219	0.034225	0.887283
IL3	1.68248	0.027001	1.56862	0.10985
IL32	-0.67505	0.315777	0.500619	0.424076
IL4	1.47324	0.04167	1.38018	0.128249
IL4R	0.267232	0.300053	0.522802	0.416089
IL5	1.33102	0.07084	1.14972	0.171161
IL6	1.11345	0.052285	1.28163	0.14181
IL6R	1.06671	0.002449	2.61107	0.079767
IL6ST	0.295876	0.099667	1.00145	0.205762
IL7	0.978098	0.081562	1.08851	0.183118
IL7R	1.06657	0.10227	0.990253	0.207275
IL8	-0.4888	0.415147	0.381798	0.516182
IL9	0.53805	0.167981	0.77474	0.283366
ILF3	0.088467	0.546799	0.262172	0.6303
IRAK1	-0.55018	0.176748	0.752646	0.290194
IRAK2	-0.98813	0.149484	0.825404	0.262068
IRAK3	-0.03151	0.945748	0.024224	0.897411
IRAK4	-0.19841	0.647597	0.188695	0.702579
IRF1	0.061909	0.857153	0.066942	0.859172
IRF3	-1.66025	0.002337	2.63134	0.079767
IRF4	0.478849	0.43562	0.360892	0.534431
IRF5	-0.20067	0.623589	0.205101	0.68447
IRF7	1.14519	0.003488	2.45743	0.079767
IRF8	-0.07227	0.904172	0.043749	0.879224
IRGM	1.33335	0.090732	1.04224	0.195133
ITGA2B	1.71613	0.009403	2.02674	0.081503
ITGA4	0.179199	0.746854	0.126765	0.772329
ITGA5	-0.42973	0.459783	0.337447	0.550645
ITGA6	0.282437	0.43311	0.363402	0.533719
ITGAE	0.380351	0.159274	0.797855	0.272837
ITGAL	-0.52084	0.321139	0.493307	0.429194
ITGAM	1.39294	0.017467	1.75779	0.098877
ITGAX	0.212291	0.701679	0.153861	0.738097
ITGB1	-0.50279	0.136149	0.865984	0.245878
ITGB2	0.489608	0.286218	0.543302	0.402963
ITLN1	1.74667	0.011157	1.95243	0.081503
ITLN2	1.54838	0.050593	1.29591	0.138559
JAK1	-0.58555	0.189102	0.723304	0.305936
JAK2	-0.5827	0.180045	0.744618	0.293861
JAK3	0.198639	0.658563	0.181403	0.709593
KCNJ2	0.996403	0.00428	2.36853	0.079767
KIR_Activating_Subgroup_1	0.02921	0.943221	0.025386	0.896708
KIR_Activating_Subgroup_2	1.61715	0.021435	1.66888	0.099952
KIR_Inhibiting_Subgroup_1	0.762956	0.193685	0.712904	0.30943
KIR_Inhibiting_Subgroup_2	0.752182	0.153721	0.813267	0.266072
KIR3DL1	1.16198	0.125223	0.902317	0.231126
KIR3DL2	1.75599	0.00943	2.02547	0.081503
KIR3DL3	1.80073	0.011061	1.95621	0.081503
KIT	-0.65076	0.104671	0.980174	0.207579
KLRAP1	0.314613	0.406532	0.390905	0.507752
KLRB1	0.109572	0.825876	0.083085	0.836918
KLRC1	1.16828	0.040809	1.38925	0.128249
KLRC2	0.786952	0.155698	0.807718	0.267539
KLRC3	-0.20782	0.659559	0.180746	0.709593
KLRC4	0.734335	0.170702	0.767761	0.285346
KLRD1	0.81331	0.169548	0.770706	0.284275
KLRF1	0.082388	0.894684	0.04833	0.87508
KLRF2	0.554997	0.121381	0.91585	0.227661
KLRG1	1.2514	0.033255	1.47814	0.121596
KLRG2	1.14777	0.119566	0.922391	0.225788
KLRK1	-0.05671	0.909794	0.041057	0.880584
LAG3	-1.26603	0.154363	0.811456	0.266072
LAIR1	0.342929	0.632498	0.198941	0.691623
LAMP3	0.993441	0.010565	1.97614	0.081503
LCK	0.119339	0.831239	0.080274	0.840813
LCP2	0.490003	0.332457	0.478264	0.43851
LEF1	0.420199	0.263086	0.579902	0.380513
LGALS3	-1.14935	0.009042	2.04371	0.081503
LIF	1.04102	0.008953	2.04802	0.081503
LILRA1	1.04522	0.076722	1.11508	0.17842
LILRA2	0.937152	0.173989	0.759478	0.289093
LILRA3	0.896755	0.176012	0.754459	0.290194
LILRA4	1.81472	0.006991	2.15543	0.081503
LILRA5	1.2419	0.062534	1.20388	0.159447
LILRA6	1.50266	0.030154	1.52066	0.117962
LILRB1	0.570132	0.478763	0.31988	0.568033
LILRB2	1.11886	0.102698	0.988438	0.207382
LILRB3	-0.50471	0.472042	0.326019	0.561679
LILRB4	0.757131	0.325483	0.487472	0.432908
LILRB5	1.78782	0.020634	1.68542	0.099952
LITAF	-0.36248	0.377171	0.423462	0.48196
LTA	1.50754	0.018134	1.74151	0.099952
LTB4R	0.286404	0.303836	0.517361	0.417153
LTB4R2	0.575385	0.056925	1.2447	0.149984
LTBR	-0.77893	0.062001	1.2076	0.15882
LTF	0.987717	0.040014	1.39778	0.128249
LY96	-0.70278	0.199469	0.700124	0.311769
MAF	1.62894	0.007565	2.12117	0.081503
MALT1	0.069644	0.868713	0.061124	0.8647
MAP4K1	0.838662	0.090785	1.04198	0.195133
MAP4K2	0.04391	0.906348	0.042705	0.879794
MAP4K4	-0.13127	0.683064	0.165539	0.722007
MAPK1	-0.69222	0.089587	1.04775	0.194386
MAPK11	1.5038	0.003142	2.50283	0.079767
MAPK14	-0.09674	0.617248	0.20954	0.680325
MAPKAPK2	-1.88484	0.00287	2.54212	0.079767
MARCO	1.07743	0.136426	0.865104	0.245878
MASP1	1.31409	0.065375	1.18459	0.162181
MASP2	1.99272	0.003795	2.42081	0.079767
MBL2	1.52601	0.02219	1.65385	0.100678
MBP	-0.69619	0.077069	1.11312	0.17842
MCL1	-0.10005	0.734116	0.134235	0.762076
MIF	-1.85802	0.014551	1.83712	0.088089
MME	0.805993	0.261369	0.582746	0.380513
MR1	-0.07959	0.861248	0.064872	0.861715
MRC1	-0.07019	0.899623	0.045939	0.8765
MS4A1	0.797485	0.196939	0.705668	0.311769
MSR1	0.816232	0.177051	0.751902	0.290194
MUC1	-2.07664	0.020794	1.68205	0.099952
MX1	0.186395	0.707801	0.150089	0.741716
MYD88	0.446552	0.09866	1.00586	0.20522
N	4.44	0.00769	2.11407	0.081503
NCAM1	1.34509	0.042765	1.36892	0.128249
NCF4	0.575331	0.324261	0.489105	0.432322
NCR1	0.257868	0.62472	0.204315	0.68447
NFATC1	-0.13162	0.744111	0.128362	0.771005
NFATC2	0.468697	0.076781	1.11475	0.17842
NFATC3	0.470867	0.047139	1.32662	0.132463
NFIL3	0.630364	0.164914	0.782743	0.279899
NFKB1	0.308445	0.538182	0.269071	0.624269
NFKB2	0.419278	0.353023	0.452198	0.457442
NFKBIA	0.166198	0.731584	0.135736	0.760875
NFKBIZ	-1.75649	0.022396	1.64983	0.100746
NLRP3	0.610553	0.30896	0.510098	0.418989
NOD1	0.624842	0.163343	0.786901	0.278589
NOD2	0.648106	0.09811	1.00829	0.204846
NOS2	-1.02259	0.032948	1.48217	0.121596
NOTCH1	-0.82992	0.092089	1.03579	0.19583
NOTCH2	-1.67186	0.01053	1.97758	0.081503
NT5E	0.376133	0.151225	0.820375	0.263952
ORF1ab	5.31	0.00129	2.88941	0.079767
ORF3a	4.91	0.00449	2.34775	0.080139
ORF7a	4.91	0.00121	2.91722	0.079767
PAX5	1.39079	0.067254	1.17228	0.164653
PDCD1	0.759345	0.218976	0.659603	0.335622
PDCD1LG2	0.966475	0.033944	1.46924	0.121596
PDCD2	-0.5863	0.202203	0.694213	0.315152
PDGFB	1.66735	0.026223	1.58131	0.107475
PDGFRB	0.98146	0.198059	0.703206	0.311769
PECAM1	0.495908	0.310271	0.508259	0.419738
PIGR	-1.42586	0.00287	2.54204	0.079767
PLA2G2A	1.71844	0.006801	2.16745	0.081503
PLA2G2E	1.72659	0.01307	1.88372	0.085078
PLAU	-0.25284	0.681414	0.166589	0.722007
PLAUR	0.279096	0.682033	0.166195	0.722007
PML	0.135961	0.673759	0.171495	0.718679
POU2F2	-0.24065	0.650916	0.186475	0.704477
PPARG	0.576797	0.295476	0.529478	0.411806
PPBP	0.647962	0.275932	0.559199	0.39333
PRDM1	0.11182	0.834587	0.078528	0.842659
PRF1	0.125683	0.851422	0.069855	0.854976
PRKCD	-1.30251	0.045677	1.34031	0.13232
PSMB10	-0.87079	0.054573	1.26303	0.145871
PSMB5	-0.2251	0.448556	0.348184	0.544268
PSMB7	0.112771	0.455421	0.341587	0.548258
PSMB8	-1.05139	0.144235	0.840928	0.256608
PSMB9	0.366107	0.216093	0.665359	0.332123
PSMC2	-0.08697	0.637535	0.195496	0.693274
PSMD7	0.196126	0.232056	0.634408	0.351303
PTAFR	0.314975	0.347188	0.459436	0.454135
PTGER4	1.22087	0.001581	2.80094	0.079767
PTGS2	0.955452	0.06548	1.18389	0.162181
PTK2	-0.713	0.050836	1.29383	0.138559
PTPN2	-0.02896	0.934279	0.029523	0.89127
PTPN22	1.19999	0.045653	1.34053	0.13232
PTPN6	0.343037	0.122718	0.911093	0.228619
PTPRC_all	-0.26493	0.572356	0.242333	0.647617
PYCARD	0.115361	0.77191	0.112433	0.790922
RAF1	-1.22677	0.027911	1.55423	0.112593
RAG1	1.46725	0.029138	1.53553	0.115553
RAG2	2.01487	0.010861	1.96413	0.081503
RARRES3	-0.86722	0.083544	1.07808	0.1849
RELA	-0.78253	0.169213	0.771566	0.284275
RELB	0.81799	0.072415	1.14017	0.172704
RORC	0.66886	0.00369	2.433	0.079767
RUNX1	-0.03297	0.876734	0.057132	0.8647
S100A8	-0.36763	0.532543	0.273645	0.619025
S100A9	-0.41445	0.440222	0.356329	0.537693
S1PR1	1.7397	0.011089	1.9551	0.081503
sCTLA4	0.152631	0.718183	0.143765	0.748344
SELE	0.98331	0.120291	0.919768	0.226384
SELL	0.619349	0.243565	0.613385	0.361757
SELPLG	0.154457	0.80369	0.094911	0.820335
SERPING1	0.012077	0.982266	0.007771	0.925874
SH2D1A	0.304095	0.571982	0.242618	0.647617
SIGIRR	0.235196	0.199277	0.700543	0.311769
SKI	-0.03245	0.927005	0.032918	0.887391
SLAMF1	1.01542	0.098024	1.00867	0.204846
SLAMF6	0.669326	0.224503	0.648778	0.342197
SLAMF7	0.260272	0.683773	0.165088	0.722007
SLC2A1	0.553955	0.019342	1.71349	0.099952
SMAD3	-0.36003	0.302724	0.518953	0.41666
SMAD5	0.53098	0.024142	1.61722	0.104358
SOCS1	1.23405	0.012361	1.90793	0.083469
SOCS3	0.928268	0.064543	1.19015	0.162181
Spike	4.36	0.00953	2.02091	0.081503
SPP1	0.575367	0.400918	0.396945	0.506456
SRC	0.695279	0.006336	2.19816	0.081503
STAT1	-0.64525	0.275608	0.559709	0.39333
STAT2	-0.41624	0.371337	0.430232	0.476159
STAT3	-1.11673	0.021844	1.66066	0.100678
STAT4	0.835402	0.13982	0.85443	0.250364
STAT5A	0.302633	0.368873	0.433123	0.474645
STAT5B	-0.47105	0.277243	0.557139	0.39333
STAT6	-0.3084	0.117027	0.931716	0.223279
SYK	-1.10682	0.042455	1.37207	0.128249
TAGAP	0.9115	0.081746	1.08753	0.183118
TAL1	1.53926	0.035216	1.45326	0.121972
TAP1	-0.55339	0.28226	0.549351	0.399423
TAP2	0.226794	0.590804	0.228557	0.663067
TAPBP	-0.22224	0.308865	0.510231	0.418989
TBK1	-0.46423	0.276084	0.558959	0.39333
TBX21	0.715452	0.262531	0.580819	0.380513
TCF4	-0.02462	0.947204	0.023556	0.897411
TCF7	-0.11751	0.806547	0.09337	0.820335
TFRC	-0.49259	0.256083	0.591619	0.376837
TGFB1	1.01044	0.004325	2.36397	0.079767
TGFBI	-1.00505	0.040295	1.39475	0.128249
TGFBR1	0.852615	0.009131	2.0395	0.081503
TGFBR2	0.160388	0.421584	0.375116	0.52184
THY1	1.93771	0.010004	1.99982	0.081503
TICAM1	0.654417	0.109649	0.959995	0.212129
TIGIT	1.35869	0.019199	1.71672	0.099952
TIRAP	0.637256	0.033689	1.47252	0.121596
TLR1	0.684772	0.032829	1.48374	0.121596
TLR2	0.86901	0.034503	1.46214	0.121596
TLR3	0.197897	0.607214	0.216659	0.674642
TLR4	0.288781	0.575313	0.240096	0.649634
TLR5	0.362379	0.351187	0.454462	0.457204
TLR7	0.504497	0.453951	0.342991	0.548258
TLR8	0.95712	0.099508	1.00214	0.205762
TLR9	1.60978	0.0083	2.08093	0.081503
TMEM173	-1.18831	0.013805	1.85997	0.087816
TMPRSS2	-0.59	0.02	1.69897	0.099952
TNF	0.619558	0.352843	0.452419	0.457442
TNFAIP3	-0.06591	0.913627	0.039231	0.882216
TNFAIP6	1.38725	0.022955	1.63913	0.101074
TNFRSF10C	1.06006	0.085253	1.06929	0.18793
TNFRSF11A	0.290203	0.498341	0.302473	0.584178
TNFRSF13B	0.698393	0.125082	0.902807	0.231126
TNFRSF13C	0.773085	0.192637	0.71526	0.308945
TNFRSF14	-0.4619	0.203883	0.69062	0.316878
TNFRSF17	1.13005	0.10361	0.984598	0.207579
TNFRSF1B	-0.06546	0.917116	0.037576	0.884042
TNFRSF4	0.849124	0.220603	0.656388	0.337181
TNFRSF8	1.14952	0.090989	1.04101	0.195133
TNFRSF9	1.19631	0.076541	1.11611	0.17842
TNFSF10	-0.70947	0.147082	0.83244	0.260002
TNFSF11	1.12119	0.089225	1.04951	0.194386
TNFSF12	-1.4386	0.004002	2.39769	0.079767
TNFSF13B	0.916867	0.103901	0.98338	0.207579
TNFSF15	1.81232	0.001586	2.79971	0.079767
TNFSF4	1.29548	0.014294	1.84483	0.088012
TNFSF8	1.22782	0.041859	1.37821	0.128249
TOLLIP	0.367772	0.11049	0.956678	0.213011
TP53	0.414928	0.073064	1.1363	0.172762
TRAF1	0.67999	0.188839	0.723909	0.305936
TRAF2	0.906616	0.003324	2.47829	0.079767
TRAF3	0.44914	0.039025	1.40866	0.126272
TRAF4	-0.26642	0.438804	0.357729	0.537147
TRAF5	-0.73253	0.101062	0.995411	0.207102
TRAF6	0.685791	0.019403	1.71212	0.099952
TYK2	-0.10206	0.605888	0.217608	0.674523
UBE2L3	0.548884	0.046326	1.33418	0.132344
VCAM1	1.52598	0.037773	1.42282	0.124404
VTN	1.49978	0.041234	1.38474	0.128249
XBP1	-2.37043	0.009887	2.00492	0.081503
XCL1	1.44873	0.043765	1.35887	0.13007
XCR1	1.48129	0.048298	1.31607	0.134288
ZAP70	-0.91819	0.108193	0.9658	0.210786
ZBTB16	0.760615	0.058735	1.2311	0.15308
ZEB1	1.05072	0.10457	0.980593	0.207579

## Sheet: Source data Fig. 3
Patient group	Fig. 3A	Spike normalized expression	Spike normalized expression	Spike normalized expression	Antisense RNA ORF1ab normalized expression	Antisense RNA ORF1ab normalized expression	Antisense RNA ORF1ab normalized expression	nadir Cq value	nadir Cq value	nadir Cq value	Fig. 3B	ACE2 normalized expression	ACE2 normalized expression	ACE2 normalized expression	TMPRSS2 normalized expression	TMPRSS2 normalized expression	TMPRSS2 normalized expression	Fig. 3C	IFNB1 normalized expression	IFNB1 normalized expression	IFNB1 normalized expression	Fig. 3D	left panel	variant	fatal	PCR+	ORF7a log	ACE2 log	right panel	Model 1: age +ORF7a +ACE2	Cutoff	1 - Specificity	Sensitivity	Model 2: IFNB1	Cutoff	Sensitivity	1-Specificity		Specificity	Model 2: IFNB1 +age +sex		1 - Specificity	Sensitivity
PCR-negative controls		1	2.02833	124.247	1	1	486.105	40	30.3	30.8		1	18.9311	82.529	4	931.51	267.539		4	2.94395	621.156			Gamma	yes	yes	3.58585	1.91661			>0.01644	1	1		> 1.935	1	0.96667		0.03333		>0.07211	1	1
PCR-positive controls		2	56.0576	127.483	5.1	45.5468	195.697	40	28.9	32.7		2	112.115	150.967	4	220.727	252.729		37	540.167	537.985			Gamma	yes	yes	3.44019	2.17888			>0.01849	0.966667	1		> 2.832	1	0.93333		0.06667		>0.09153	0.966667	1
Fatal cases		1	15.1253	132.16	2	1.16349	287.883	40	30.4	36		8.7	20.9427	138.307	2	978.491	207.972		7	18.5068	446.941			Gamma	yes	yes	3.12278	2.14084			>0.02218	0.933333	1		> 3.789	1	0.9		0.1		>0.1131	0.933333	1
		3.1	18.9635	642665	0	17.2395	1	40	30.2	12.4		2	149.984	56.2653	86	210.322	875.238		5.2	441.048	27.3442			Delta	yes	yes	5.14618	1.75024			>0.02763	0.9	1		> 4.909	1	0.8667		0.1333		>0.1294	0.9	1
		2	32.602	1.4107e+06	0	2.71684	235.168	40	15.3	30		7	21.7347	191.074	7	874.821	367.45		2	8.32241	115.169			Delta	yes	yes	5.71699	2.2812			>0.03172	0.866667	1		> 5.870	1	0.8333		0.1667		>0.1472	0.866667	1
		91	10.7864	3258.8	4	1.65945	1	37	24.1	30		1	18.2539	18.3839	1	1034.67	722.867		333.7	6.55701	42.112			Delta	yes	yes	3.05603	1.26444			>0.03893	0.866667	0.95		> 6.819	1	0.8		0.2		>0.1598	0.833333	1
		0	63530.3	819831	2	1	107.667	40	9	15		2	9.68388	61.1745	87	511.716	433.116		3.3	5.183	152.42			Delta	yes	yes	5.22579	1.78657			>0.04916	0.833333	0.95		> 7.090	1	0.7667		0.2333		>0.1715	0.8	1
		8.557	6262.52	510510	0	1	1	40	21.3	15		34	10.3821	43.5589	2	703.701	284.17		55.37	13.6445	263.371			Delta	yes	yes	5.09212	1.63908			>0.05704	0.8	0.95		> 7.239	1	0.7333		0.2667		>0.1746	0.766667	1
		1	51.4498	49169.5	5.1	2.57249	1	40	8.1	15		36	8.14622	20.6281	1	1150.33	494.916		32	4.63501	84.8537			Delta	yes	yes	3.52029	1.31446			>0.06215	0.766667	0.95		> 7.608	0.95	0.7333		0.2667		>0.1762	0.733333	1
		2	9352.03	44931.8	4	4.60057	1.53701	40	24.8	30		31	25.7632	22.7478	6	829.022	732.541		30	23.3283	7.38009			Delta	yes	yes	4.44748	1.35694			>0.06554	0.733333	0.95		> 8.079	0.9	0.7333		0.2667		>0.1802	0.733333	0.95
		1	42730.2	103342	0	1	1		31.9	12.5		1	51.5287	37.987	981	760.048	824.978		1	12.8394	118.706			Delta	yes	yes	4.23217	1.57963			>0.06891	0.7	0.95		> 9.311	0.9	0.7		0.3		>0.1852	0.733333	0.9
		1	111607	75648.5	0	3.03395	1		31	18		8	18.8105	9.22813	6	634.094	814.482		1	56.8777	11.0686			Delta	yes	yes	4.42857	0.965114			>0.07461	0.666667	0.95		> 10.68	0.9	0.6667		0.3333		>0.1969	0.7	0.9
		6	101994	4278.23	1	1	19.0993		23.2	15		38.97	12.8992	152.794	87	1367.31	458.382		2	15.937	528.277			Delta	yes	yes	3.29385	2.18411			>0.08490	0.633333	0.95		> 11.95	0.85	0.6667		0.3333		>0.2095	0.666667	0.9
			3.8573	601489		1	295.807		12	15			21.858	136.071		905.18	269.185			30.1698	343.054			Mu	yes	yes	5.322	2.13377			>0.09458	0.6	0.95		> 13.24	0.85	0.6333		0.3667		>0.2198	0.666667	0.85
			1	8989.36		1	2.37229		15	15			28.2344	36.4969		2036.4	750.74			16.7282	111.47			Mu	yes	yes	3.48418	1.56225			>0.1029	0.566667	0.95		> 14.79	0.85	0.6		0.4		>0.2297	0.633333	0.85
			4.11093	88315		1	458.333		16.6	18.2			4.11093	143.229		875.628	229.166			10.3002	304.254			Mu	yes	yes	4.51167	2.15603			>0.1104	0.533333	0.95		> 16.33	0.85	0.5667		0.4333		>0.2405	0.6	0.85
			39.8897	661193		1	269.506		12.5	14.6			33.2414	211.754		711.367	154.003			70.343	253.554			Mu	yes	yes	5.38978	2.32583			>0.1244	0.5	0.95		> 17.05	0.85	0.5333		0.4667		>0.2508	0.566667	0.85
			20.2008	1.90215		1	1		20.9	28.9			6.42452	12.6234		808.894	665.234			2.71958	7.83555			Mu	yes	yes	0.23	1.10118			>0.1398	0.466667	0.95		> 17.60	0.85	0.5		0.5		>0.2553	0.533333	0.85
			111054	88211.9		3.96171	1		19.1	12.2			14.5263	17.0268		494.774	920.994			146.296	49.2732			Mu	yes	yes	4.38254	1.23113			>0.1739	0.433333	0.95		> 18.17	0.85	0.4667		0.5333		>0.2587	0.5	0.85
			6555.88	216758		3.5186	1		21.5	9.9			62.8949	18.2522		663.842	608.227			124.74	1440.73			Mu	yes	yes	4.2864	1.26131			>0.2131	0.4	0.95		> 19.85	0.85	0.4333		0.5667		>0.2621	0.466667	0.85
			3922.91			3.43848			10.9				5.81897			832.245				7.08156				Gamma	no	yes	-0.77204	1.27717			>0.2274	0.366667	0.95		> 22.26	0.85	0.4		0.6		>0.2714	0.433333	0.85
			609649			6.42998			10.6				35.3649			451.706				697.568				Gamma	no	yes	2.67162	2.04966			>0.2700	0.333333	0.95		> 25.34	0.85	0.3667		0.6333		>0.2841	0.4	0.85
			1260.76			1			11.8				15.6285			891.014				17.3662				Gamma	no	yes	0	1.32103			>0.3112	0.333333	0.9		> 28.76	0.8	0.3667		0.6333		>0.2987	0.366667	0.85
			4110.45			7.16605			13.9				5.73284			776.8				17.8419				Gamma	no	yes	2.39186	2.17604			>0.3582	0.3	0.9		> 36.14	0.8	0.3333		0.6667		>0.3137	0.366667	0.8
			497.874			1.07185			31.4				8.57479			864.446				7.09867				Gamma	no	yes	0	1.33715			>0.4112	0.266667	0.9		> 45.69	0.75	0.3333		0.6667		>0.3401	0.333333	0.8
			210920			1							31.2613			441.827				168.295				Gamma	no	yes	0.26	1.26136			>0.4217	0.266667	0.85		> 53.08	0.7	0.3333		0.6667		>0.3707	0.333333	0.75
			92877.4			1							11.5502			370.603				906.311				Delta	no	yes	4.31545	0.986049			>0.4263	0.233333	0.85		> 63.61	0.7	0.3		0.7		>0.3902	0.333333	0.7
			105687			4.92025							8.43471			501.514				87.5718				Delta	no	yes	3.48614	1.01629			>0.4514	0.233333	0.8		> 77.60	0.7	0.2667		0.7333		>0.4138	0.3	0.7
			37265.7			10.5747							11.1622			796.924				21.1929				Delta	no	yes	1.2004	0.910956			>0.4742	0.2	0.8		> 86.21	0.65	0.2667		0.7333		>0.4407	0.266667	0.7
			1.97756			1							13.8429			764.328				1.1507				Delta	no	yes	3.67666	1.411			>0.4756	0.2	0.75		> 99.52	0.65	0.2333		0.7667		>0.4556	0.266667	0.65
																								Delta	no	yes	4.46024	1.71205			>0.4773	0.2	0.7		> 113.3	0.6	0.2333		0.7667		>0.4743	0.233333	0.65
																								Delta	no	yes	4.43853	1.2744			>0.4923	0.2	0.65		> 116.9	0.55	0.2333		0.7667		>0.4931	0.233333	0.6
																								Delta	no	yes	4.55834	1.11056			>0.5186	0.166667	0.65		> 121.7	0.5	0.2333		0.7667		>0.4974	0.233333	0.55
																								Delta	no	yes	0	1.33961			>0.5339	0.166667	0.6		> 135.5	0.5	0.2		0.8		>0.5029	0.233333	0.5
																								Gamma	no	yes	0	1.45078			>0.5472	0.166667	0.55		> 149.4	0.5	0.1667		0.8333		>0.5173	0.2	0.5
																								Gamma	no	yes	0	0.61394			>0.5770	0.133333	0.55		> 160.4	0.45	0.1667		0.8333		>0.5311	0.166667	0.5
																								Gamma	no	yes	1.12374	1.52168			>0.6060	0.133333	0.5		> 210.9	0.45	0.1333		0.8667		>0.5406	0.166667	0.45
																								Mu	no	yes	1.04118	0.807841			>0.6163	0.133333	0.45		> 258.5	0.4	0.1333		0.8667		>0.5750	0.133333	0.45
																								Mu	no	yes	4.26953	1.16216			>0.6352	0.1	0.45		> 283.8	0.35	0.1333		0.8667		>0.6050	0.133333	0.4
																								Mu	no	yes	3.4851	1.79862			>0.6748	0.0666667	0.45		> 323.7	0.3	0.1333		0.8667		>0.6169	0.133333	0.35
																								Mu	no	yes	3.22479	0.764846			>0.6978	0.0333333	0.45		> 392.1	0.25	0.1333		0.8667		>0.6339	0.133333	0.3
																								Mu	no	yes	4.95169	1.54857			>0.7299	0.0333333	0.4		> 444.0	0.25	0.1		0.9		>0.6572	0.133333	0.25
																								Mu	no	yes	2.66553	1.19392			>0.7684	0.0333333	0.35		> 487.6	0.2	0.1		0.9		>0.6736	0.1	0.25
																								Mu	no	yes	3.15501	0.75837			>0.8060	0	0.35		> 533.1	0.15	0.1		0.9		>0.6843	0.1	0.2
																								Mu	no	yes	2.45009	0.933223			>0.8561	0	0.3		> 539.1	0.1	0.1		0.9		>0.6953	0.1	0.15
																								Mu	no	yes	4.14076	1.49501			>0.8783	0	0.25		> 580.7	0.1	0.0667		0.9333		>0.6966	0.1	0.1
																								Mu	no	yes	3.83113	1.06259			>0.8988	0	0.2		> 659.4	0.05	0.0667		0.9333		>0.7049	0.0666667	0.1
																								Mu	no	yes	4.33026	0.92607			>0.9205	0	0.15		> 801.9	0.05	0.0333		0.9667		>0.7193	0.0666667	0.05
																								Mu	no	yes	4.06994	1.04775			>0.9361	0	0.1		> 1174	0.05	0		1		>0.7396	0.0333333	0.05
																								Gamma	no	yes	0	1.14123			>0.9541	0	0.05								>0.7756	0	0.05
																								Gamma	no	no	0	1.37412			>0.9595	0	0								>0.7978	0	0
																								Gamma	no	no	0.24	0.89423
																								Gamma	no	no	0.637009	2.01722
																								Gamma	no	no	0	1.35013
																								Gamma	no	no	0.932328	1.53439
																								Gamma	no	no	0.712468	1.55757
																								Mu	no	no	0.948048	1.49212
																								Mu	no	no	0.096	1.21417
																								Mu	no	no	0	0.90396
																								Mu	no	no	0	1.5908

## Sheet: Source data Fig. 4B
Patient group		Lymphocyte Activation (fatal)	Lymphocyte Activation (PCR+)	Th17 Differentiation (fatal)	Th17 Differentiation (PCR+)	Treg Differentiation (fatal)	Treg Differentiation (PCR+)	Type I Interferon Signaling (fatal)	Type I Interferon Signaling (PCR+)
PCR-positive controls		18.6387	-12.4472	6.25169	-3.84194	2.23783	-2.35717	-0.90639	-3.62972
Fatal cases		17.5926	17.7438	5.97121	5.89163	2.46918	1.77333	-1.49705	-1.80349
		17.4526	-3.36135	5.86484	-1.03038	2.32584	-0.74463	-1.42498	-1.14315
		-0.78889	17.5234	-0.45849	5.74272	-0.18427	2.40425	2.60262	-1.73595
		4.27958	-5.61141	3.22208	-1.46958	3.68855	-0.58067	-2.44392	-2.95172
		-6.54144	-5.72168	-1.575	-2.01847	-1.2557	-1.07908	0.105612	-2.4005
		6.27623	-1.90784	1.80447	-1.21487	1.05248	0.424027	3.51358	-0.13453
		7.51028	-4.15712	2.09349	-2.30935	1.26393	-0.68058	4.81012	-0.32934
		8.30533	-6.38943	1.87816	-2.63635	1.21263	-1.69326	3.73828	0.57962
		-9.07771	0.245428	-2.91413	0.349159	-1.81365	-0.14504	-0.64623	0.025428
		2.38985	0.051575	-0.28215	-0.73033	1.14413	-0.44514	4.24484	2.5998
		-10.2421	0.721935	-3.56003	-0.76975	-2.03566	-0.10602	1.70506	2.32048
		16.0152	-3.52026	5.75384	1.37589	1.93623	0.159031	-0.83573	-1.33993
		14.7675	-5.68386	5.19117	-1.43669	2.19422	-1.45197	-1.07309	-2.19857
		0.818948	-3.68622	0.683029	-1.36934	-0.39173	-0.96838	-0.04742	-0.38987
		9.49357	-10.0956	6.06301	-3.00755	4.11016	-1.66257	-5.5912	-3.33128
		2.63005	1.27749	3.09635	1.73478	5.88097	-0.06319	-8.04534	0.504018
		-9.90311	-15.2872	-3.23504	-5.01713	-1.73096	-2.20287	-0.3054	-1.11837
		-8.40514	3.41894	-3.26547	-0.01205	-1.60114	0.226873	2.24334	3.96402
		-7.76905	5.03538	-3.25856	2.20622	-2.07552	0.63312	2.26347	2.11435
			-0.19961		-1.50017		-0.01109		2.43135
			7.60203		1.30496		0.664589		5.32235
			-4.45183		-1.38068		-0.96572		0.18621
			1.48125		0.01998		-0.01817		0.950312
			-3.2843		-1.47572		-0.81102		0.636738
			-2.84795		-0.62556		-1.06551		2.10016
			0.712381		-1.20244		-0.23526		4.86458
			2.2337		-0.79725		0.350337		4.16089
			-0.91264		-1.11472		-0.41792		2.77499
			-10.0866		-3.3912		-0.99623		-3.06793

## Sheet: Source data Fig. 4C
Upper panel	Type I Interferon Signaling score	IRF3 (log10 normalized expression)	IRF7 (log10 normalized expression)	IFNA2 (log10 normalized expression)	STAT2 (log10 normalized expression)		Lower panel	IFNB1 (log10 normalized expression)	IRF7 (log10 normalized expression)	IL6R (log10 normalized expression)	TLR7 (log10 normalized expression)
	-0.90639	0.235693	2.74355	2.69659	2.63881			2.7932	2.74355	2.71281	2.24001
	-1.49705	1.0973	2.69936	2.69154	2.6536			2.73077	2.69936	2.67216	2.52172
	-1.42498	0.783962	2.78505	2.62595	2.61327			2.65025	2.78505	2.57284	2.55848
	2.60262	2.2516	3.21145	1.2647	3.5502			1.43686	3.21145	2.11646	1.37774
	-2.44392	2.02355	2.41352	2.59494	2.61562			2.06134	2.41352	2.69816	2.2126
	0.105612	2.025	2.88322	1.48776	3.20482			1.62441	2.88322	2.13895	1.01428
	3.51358	1.93706	3.39851	1.81896	3.38838			2.18304	3.39851	2.54426	1.67554
	4.81012	1.9706	3.58797	2.08411	3.59819			2.42057	3.58797	2.52659	2.16868
	3.73828	2.2297	3.30888		3.68455			1.92867	3.30888	2.2297	2.2297
	-0.64623	2.00851	2.74757	0.980484	3.15891			0.868061	2.74757	2.01419	0.79281
	4.24484	1.70649	3.4225	1.22937	3.47735			2.07447	3.4225	2.40546	2.00752
	1.70506	1.92067	3.01331	0.640399	3.36751			1.04409	3.01331	1.9356	0.826036
	-0.83573	1.72286	2.32492	2.46322	2.19998			2.72286	2.32492	2.74405	1.42183
	-1.07309	1.34784	2.63114	2.65747	2.67418			2.53536	2.63114	2.44126	2.36488
	-0.04742	1.9623	2.51892	1.85964	2.9272			2.04716	2.51892	2.20468	1.31701
	-5.5912	1.98839	2.48324	2.73851	2.62936			2.48324	2.48324	2.85615	2.36405
	-8.04534	1.86	2.76309	2.9014	2.60037			2.40407	2.76309	3.00613	2.40407
	-0.3054	2.10783	2.78042	0.946458	3.32058			0.894069	2.78042	1.90939	0.915789
	2.24334	2.0553	3.0528	0.835573	3.42544			1.69261	3.0528	2.01378	1.04886
	2.26347	1.96624	2.95247	0.698003	3.4154			3.15858	2.95247	2.26514	0.812958
	-3.62972	1.95029	1.94349	0.769961	2.72321			0.468931	1.94349	1.91518	0.636422
	-1.80349	1.7548	2.50813	2.7287	2.57325			2.73253	2.50813	2.67994	2.2071
	-1.14315	2.21927	2.40901	1.50142	3.14542			1.26733	2.40901	2.06896	0.986506
	-1.73595	1.2617	2.52719	2.67667	2.57194			2.64449	2.52719	2.63932	2.4773
	-2.95172	1.9872	2.13773	1.75488	2.76741			0.920249	2.13773	2.1421	1.18349
	-2.4005	2.10775	2.11576	1.42853	2.89982			0.816706	2.11576	2.0032	1.09753
	-0.13453	2.45494	2.26112	0.828524	2.98034			0.714581	2.26112	1.89642	1.27088
	-0.32934	2.07733	2.46078	0.877995	2.96691			1.13496	2.46078	1.83979	1.42532
	0.57962	2.09301	2.97838	1.24791	3.29685			0.66605	2.97838	1.96311	1.14317
	0.025428	2.03689	2.58576	1.67544	3.06448			1.36788	2.58576	2.16324	1.38085
	2.5998	2.06279	2.9598	1.76176	3.38958			1.10855	2.9598	2.12973	1.65261
	2.32048	2.03212	2.8927	0.751614	3.37391			1.75494	2.8927	2.06418	1.61539
	-1.33993	2.20241	2.15665	1.20241	2.79347			1.20241	2.15665	2.2438	1.67953
	-2.19857	2.04186	2.01739	1.43381	2.84506			1.47957	2.01739	2.04777	1.13278
	-0.38987	2.07877	2.13549	1.34839	3.19735			1.22345	2.13549	2.15287	0.746329
	-3.33128	2.11836	1.97308	1.25589	2.90494			1.01285	1.97308	1.92267	0.109757
	0.504018	1.47924	2.44928	1.47924	2.95151			1.84722	2.44928	2.71813	1.47924
	-1.11837	1.91162	2.57271	0.283235	3.04265			0.434502	2.57271	1.7146	0.408173
	3.96402	2.14503	3.16692	1.45483	3.76276			2.16523	3.16692	2.14355	1.6061
	2.11435	2.19254	2.88927	2.00968	3.24173			2.09601	2.88927	2.42106	1.78173
	2.43135	1.92462	2.89139	0.805925	3.41897			0.850129	2.89139	1.95426	1.58665
	5.32235	2.07193	3.43664	1.66421	3.74357			2.84359	3.43664	2.58744	1.92192
	0.18621	2.12431	2.61819	1.00385	3.10371			1.2397	2.61819	1.97591	1.11061
	0.950312	2.07224	2.59009	1.49742	3.21207			1.25144	2.59009	2.08456	1.49742
	0.636738	2.0161	2.6276	1.08526	3.22251			0.851177	2.6276	2.11779	1.37406
	2.10016	1.94693	3.06626	1.62107	3.39646			2.22607	3.06626	2.38996	1.34487
	4.86458	1.96929	3.41518	1.74951	3.71285			2.95728	3.41518	2.19445	1.8075
	4.16089	2.03927	3.29841	1.26673	3.51159			1.94236	3.29841	2.08627	1.806
	2.77499	2.16404	2.93359	1.10434	3.50629			1.32619	2.93359	2.036	1.28799
	-3.06793	2.02	2.0152	1.10235	2.82214			0.060961	2.0152	1.99038	0.759931

## Sheet: Source data Fig. 4D
survival since PCR+ diagnosis (days)	IRF3 low	IRF3 high
2	1
2	1
4	1
5	1
5	1
6		1
6	1
9		1
10	1
11	1
12		1
12	1
12		1
12	1
12	1
13	1
13	1
15		1
15		1
30	1
60	0
60		0
60		0
60		0
60		0
60		0
60		0
60		0
60	0
60		0
60		0
60		0
60		0
60		0
60	0
60		0
60		0
60	0
60		0
60		0
60		0
60		0
60	0
60	0
60		0
60	0
60	0
60		0
60		0
60	0

## Sheet: Source data FIg. 4E
Patient group		Antisense RNA ORF1ab log10 normalized expression	Antisense RNA ORF1ab log10 normalized expression	Apoptosis score	Apoptosis score	IRF3 normalized expression	IRF3 normalized expression
PCR-positive controls		0.691987	0	2.88859	-0.1061	109.465	92.5211
Fatal cases		0	0.20412	2.99264	2.81037	169.707	93.1721
		0	0.80821	1.55956	4.38527	30.147	118.014
		0.482008	2.68673	2.19016	2.15454	107.677	1.72065
		0	1.65846	0.122755	0.752279	113.579	56.8597
		0.230449	2.29159	-1.46656	1.75058	105.926	12.5113
		0	1.28102	-1.04576	-0.57933	110.12	52.8277
		0	2.45922	2.34484	1.84904	178.483	6.08082
		0.662811	1.23653	-0.34053	1.2577	108.865	18.2683
		1.02427	2.47101	2.06636	1.0081	145.896	22.2763
		0.0657608	2.66118	0.061639	-9.54833	165.68	97.3612
		0.85528	0	1.59432	4.63467	118.096	93.4542
		-0.0209267	2.43057	0.674422	-15.4874	133.141	72.444
		0	0	0.477646	0.320584	119.886	88.4966
		0	2.03208	0.058803	3.73344	159.37	86.5086
		0.252853	0.597883	0.28329	3.37763	119.489	139.646
		0	0.546369	2.11401	2.66868	115.555	155.791
		0	0.255273	-0.56827	3.83692	83.3055	50.8738
		0	2.37138	-1.94555	-8.16185	131.328	105.572
		0.434063	0.375169	-2.10229	0.759404	97.0947	91.685
		0.0681859		-1.79448		128.182
		0.186678		-1.53283		101.979
		0.0301332		0.398537		103.776
		0.536367		1.72707		84.065
		0.219964		-1.03612		128.16
		0		1.15155		285.065
		0.410354		-0.89711		123.881
		0.127105		-2.1437		89.1845
		0.0530784		-2.89547		81.5875
		0.298853		-1.85886		104.713
