# Supplementary material for: Immunovirological and environmental screening reveals actionable risk factors for fatal COVID-19 during post-vaccination nursing home outbreaks
Source: Nat Aging. 2023 May 22;3(6):722–33. doi: 10.1038/s43587-023-00421-1 (PMC10275758; doi:10.1038/s43587-023-00421-1)
Supplement: Source Data — for Extended Data Figs. 3 and 4 [file 43587_2023_421_MOESM6_ESM.xlsx]

## Sheet: Source data Suppl Fig 3
Suppl Fig. 3	Survival since PCR+ diagnosis (days)	Delta	Gamma/Mu	Early PCR+	Late PCR+	Age >86	Age <86	Full model High risk	Full model Low risk
	23	1			1		1	1
	30	1			1	1		1
	15	1		1		1			1
	12	1			1	1		1
	13	1			1		1		1
	6	1			1	1			1
	15	1		1		1		1
	18	1					1
	7	1			1	1			1
	14	1		1		1			1
	60	0			1		0		0
	5	1			1	1		1
	5	1			1		1
	4	1			1	1			1
	6	1			1	1			1
	15	1		1		1			1
	60	0			0		0		0
	60	0			0		0		0
	60	0			0		0		0
	60	0			0	0			0
	60	0			0		0		0
	60	0		0		0			0
	60	0			0	0			0
	60	0		0			0		0
	60	0		0		0			0
	60	0		0		0			0
	60	0		0			0		0
	60	0		0		0	0		0
	60	0			0		0		0
	60	0		0		0			0
	60	0		0			0		0
	60	0		0			0		0
	60	0			0	0			0
	60	0		0			0		0
	60	0			0	0			0
	60	0		0		0			0
	58	0			0		0		1
	60	0			0	0			0
	60	0		0		0			0
	60	0			0	0			0
	60	0			0		0		0
	60	0			0	0			0
	60	0			0	0			0
	60	0			0	0		0
	60	0		0			0		0
	60	0			0	0			0
	60	0		0	0		0		0
	60	0			0		0		0
	60	0		0		0			0
	60	0		0		0			0
	60	0			0		0		0
	60	0		0		0			0
	60	0			0	0			0
	60	0			0	0			0
	60	0		0			0		0
	60	0			0		0		0
	60	0			0	0			0
	60	0		0		0			0
	60	0		0			0		0
	60	0		0		0			0
	60	0		0			0		0
	60	0			0		0		0
	60	0			0		0		0
	60	0		0			0		0
	60	0			0		0		0
	60	0			0	0			0
	60	0		0		0			0
	60	0			0	0			0
	60	0		0			0		0
	60	0			0		0		0
	60	0			0		0		0
	60	0			0	0			0
	60	0		0		0			0
	60	0		0		0			0
	60		0	0		0			0
	60		0	0			0		0
	60		0	0			0		0
	60		0	0		0			0
	60		0	0		0			0
	60		0	0		0			0
	60		0	0		0			0
	60		0		0		0		0
	60		0	0		0			0
	60		0	0			0		0
	60		0	0		0			0
	60		0	0			0		0
	60		0	0		0			0
	60		0	0		0		0
	11		1	1		1		1
	10		1	1		1		1
	1		1	1		1		1
	11		1	1			1		1
	8		1	1		1			1
	12		1		1	1		1
	13		1		1	1		1
	60		0	0		0			0
	60		0	0			0		0
	60		0				0
	60		0				0
	60		0		0		0	0
	60		0	0			0		0
	60		0	0		0			0
	60		0		0		0		0
	60		0	0		0		0
	60		0	0			0		0
	60		0	0			0		0
	60		0	0			0		0
	60		0				0
	60		0		0		0		0
	60		0	0			0		0
	60		0	0		0			0
	60		0	0			0		0
	10		1	1			1		1
	11		1	1			1		1
	2		1		1		1		1
	12		1	1		1		1
	28		1	1		1			1
	5		1	1			1	1

## Sheet: Source data Fig. 4
Suppl Fig 4A	LAIR1 (log10 normalized expression)	log nadir Cq value	Suppl Fig 4B	LAIR1 (log10 normalized expression)	IRF3 (log10 normalized expression)		Suppl Fig 4C	LAIR1 (log10 normalized expression)	IRF3 (log10 normalized expression)		Patient group
	2.6159	1.48855		0.861732	1.95029			2.6159	0.235693		PCR-positive controls
	2.65704	1.51455		2.53296	1.7548			2.65704	1.0973		Fatal cases
	2.65319	1.5563		1.37648	2.21927			2.65319	0.783962
	1.82035	1.09342		2.58392	1.2617			1.82035	2.2516
	1.82725	1.47712		1.22128	1.9872			1.82725	2.02355
	0.992001	1.47712		1.25243	2.10775			0.992001	2.025
	2.85163	1.17609		1.92677	2.45494			2.85163	1.93706
	3.18015	1.17609		2.04381	2.07733			3.18015	1.9706
	2.53073	1.17609		1.16873	2.09301			2.53073	2.2297
	1.08194	1.17609		1.05349	2.03689			1.08194	2.00851
	2.95365	1.17609		2.73179	2.06279			2.95365	1.70649
	1.26365	1.17609		2.58017	2.03212			1.26365	1.92067
	2.56796	1.47712		1.20241	2.20241			2.56796	1.72286
	2.57315	1.09691		1.72261	2.04186			2.57315	1.34784
	2.03185	1.25527		1.64942	2.07877			2.03185	1.9623
	2.23142	1.26007		0.954855	2.11836			2.23142	1.98839
	2.25794	1.16435		1.47924	1.47924			2.25794	1.86
	1.3637	1.4609		1.03013	1.91162			1.3637	2.10783
	1.88649	1.08636		2.68186	2.14503			1.88649	2.0553
	1.24768	0.995635		2.23986	2.19254			1.24768	1.96624
	0.861732	1.5682		2.54459	1.92462
	2.53296	1.48144		2.89206	2.07193
	1.37648	1.4609		1.72502	2.12431
	2.58392	1.48287		2.31304	2.07224
	1.22128	1.5682		1.85118	2.0161
	1.25243	1.48001		1.50199	1.94693
	1.92677			2.65774	1.96929
	2.04381	1.18469		2.75332	2.03927
	1.16873	1.38202		2.3831	2.16404
	1.05349	1.60206		1.20709	2.02
	2.73179	0.954243
	2.58017	1.32838
	1.20241	0.908485
	1.72261	1.39445
	1.64942	1.50379
	0.954855	1.49136
	1.47924	1.5682
	1.03013	1.36549
	2.68186	1.07918
	2.23986	1.17609
	2.54459	1.22011
	2.89206	1.09691
	1.72502	1.32015
	2.31304	1.28103
	1.85118	1.33244
	1.50199	1.03743
	2.65774	1.02531
	2.75332	1.07188
	2.3831	1.14301
	1.20709	1.49693
